# Supplementary material for: Genome Features of Asaia sp. W12 Isolated from the Mosquito Anopheles stephensi Reveal Symbiotic Traits
Source: Genes (Basel). 2021 May 17;12(5):752. doi: 10.3390/genes12050752 (PMC8156966; doi:10.3390/genes12050752)
Supplement: Supplementary file 1 [file genes-12-00752-s001.zip]

Archive with 5 entries (4 files):
- genes-1104148-supplementary/
- genes-1104148-supplementary/Figure S1.pdf
- genes-1104148-supplementary/Table S1.xlsx
- genes-1104148-supplementary/Table S2.xlsx
- genes-1104148-supplementary/Table S3.xlsx
