# Supplementary material for: Genome Features of Asaia sp. W12 Isolated from the Mosquito Anopheles stephensi Reveal Symbiotic Traits
Source: Genes (Basel). 2021 May 17;12(5):752. doi: 10.3390/genes12050752 (PMC8156966; doi:10.3390/genes12050752)
Supplement: Supplementary file 1 [file genes-12-00752-s001.zip › genes-1104148-supplementary/Table S1.xlsx]

## Sheet: GH
Table S1 The CAZy prediction amongst different Asaia spp
GH	3	8	13	15	20	23	24	30	32	35	36	37	66	68	102	103	104	108	146	Total
Asaia astilbis JCM 15831	2	1	1	0	1	4	3	0	2	0	0	1	0	0	1	0	1	0	0	17
Asaia platycodi JCM 25414	1	1	2	1	1	3	3	0	2	0	0	1	0	0	1	0	0	0	0	15
Asaia prunellae JCM 25354	3	0	4	1	1	6	4	0	1	0	1	0	0	0	1	0	0	0	0	22
Asaia bogorensis NBRC 16594	1	1	5	2	1	7	3	0	4	0	0	1	0	1	1	1	0	0	0	28
Asaia bogorensis IPC-01	1	1	5	2	1	7	1	0	4	0	0	1	1	1	1	1	0	0	0	27
Asaia bogorensis GD-01	1	1	5	2	1	7	2	0	4	0	0	1	0	1	1	1	0	1	0	28
Asaia sp. W19	1	1	5	2	1	7	7	0	3	0	0	1	0	1	1	1	0	1	0	32
Asaia platycodi SF2.1	2	1	5	2	1	10	3	0	4	0	0	1	0	1	1	1	0	0	0	32
Asaia sp. As-1742	1	1	5	2	1	9	1	1	4	1	0	1	1	1	1	1	0	0	1	32
A. bogorensis SF2.1	2	1	4	1	1	11*	4	0	4	0	0	1	0	1	1	1	0	0	0	32
*Counts corrected after reassembling adjacent fragments
Total different CAZy was arranged in 5 spreadsheets GH, GH13, GT, CE, CBM and operon

## Sheet: GH13
GH13	GH13_9	GH13_10	GH13_11	GH13_26	GH13_30
Asaia astilbis JCM 15831	0	0	0	1*	0
Asaia platycodi JCM 25414	0	0	1	1*	0
Asaia prunellae JCM 25354	0	1	1	1*	1
Asaia bogorensis NBRC 16594	1	1	1	1	1
Asaia bogorensis IPC-01	1	1	1	1	1
Asaia bogorensis GD-01	1	1	1	1	1
Asaia sp. W19	1	1	1	1	1
Asaia platycodi SF2.1	1	1	1	1	1
Asaia sp. As-1742	1	1	1	1	1
Asaia sp. SF2.1	0	1	1	1	1
				*Counts corrected after reassembling adjacent fragments

## Sheet: GT
GT	1	2	4	5	8	9	19	20	21	25	28	30	32	51	83	102	103	107	Total
Asaia astilbis JCM 15831	0	16	11	0	0	2	1	0	1	1	1	1	1	0	2	0	0	0	37
Asaia platycodi JCM 25414	0	11	16	0	0	1	1	0	1	0	0	1	1	0	1	0	0	1	34
Asaia prunellae JCM 25354	1	19	22	1	1	1	1	1	1	0	0	1	1	2	1	0	0	2	55
Asaia bogorensis NBRC 16594	1	21	15	1	0	2	1	1	1	1	1	1	2	2	2	1	1	0	54
Asaia bogorensis IPC-01	0	19	20	1	0	2	1	1	1	1	1	1	1	2	2	0	0	1	54
Asaia bogorensis GD-01	1	22	18	1	0	2	1	1	1	0	1	1	1	2	2	0	0	1	55
Asaia sp. W19	0	22	16	1	0	2	1	1	1	1	1	1	1	2	2	0	0	0	52
Asaia platycodi SF2.1	1	25	15	1	0	2	1	1	1	0	1	1	1	2	2	0	0	0	54
Asaia sp. As-1742	0	19	20	1	0	2	1	1	1	1	1	1	1	2	1	0	0	1	53
Asaia sp. SF2.1	1	24	15*	0	0	2	1	1	1	1	1	1	1	2	2	0	0	0	53
			*Counts corrected after reassembling adjacent fragments

## Sheet: CE
CE	4	9	11	Total
Asaia astilbis JCM 15831	1	0	0	1
Asaia platycodi JCM 25414	0	0	1	1
Asaia prunellae JCM 25354	0	0	1	1
Asaia bogorensis NBRC 16594	1	1	1	3
Asaia bogorensis IPC-01	1	1	1	3
Asaia bogorensis GD-01	1	1	1	3
Asaia sp. W19	1	1	1	3
Asaia platycodi SF2.1	1	1	1	3
Asaia sp. As-1742	1	1	1	3
Asaia sp. SF2.1	1	1	1	3

## Sheet: CBM
CBM	6	47	48	50	Total
Asaia astilbis JCM 15831	0	1	0	0	1
Asaia platycodi JCM 25414	0	3	1	1	5
Asaia prunellae JCM 25354	0	1	2	0	3
Asaia bogorensis NBRC 16594	0	2	3	1	6
Asaia bogorensis IPC-01	1	2	3	1	7
Asaia bogorensis GD-01	0	2	3	1	6
Asaia sp. W19	0	1	3	1	5
Asaia platycodi SF2.1	0	2	3	1	6
Asaia sp. As-1742	1	2	3	1	7
Asaia sp. SF2.1	0	2	2	1	5

## Sheet: Operons
	GT2	GH8			GT2	GT4	GT5	GH13s (several with CBM48)
Asaia astilbis JCM 15831	WP_156938695.1	WP_156938696.1		Asaia astilbis JCM 15831	**	**	**	WP_156938781.1+WP_025823761.1+WP_156938782.1
Asaia platycodi JCM 25414	WP_051535859.1+WP_051535860.1	WP_025841779.1		Asaia platycodi JCM 25414	**	WP_051535597.1+WP_051535598.1	**	WP_081775734.1+WP_051535600.1 / WP_025840478.1
Asaia prunellae JCM 25354	**	**		Asaia prunellae JCM 25354	WP_025884671.1	WP_025884670.1	WP_025884665.1	WP_025884664.1 / WP_025884666.1 / WP_025884667.1+WP_025884668.1+WP_025884669.1
Asaia bogorensis NBRC 16594	WP_083510765.1	WP_062164594.1		Asaia bogorensis NBRC 16594	WP_083510838.1	WP_083510994.1 / WP_062165159.1	WP_062165156.1	WP_146926343.1 / WP_062165157.1 / WP_083510837.1 / WP_035444546.1
Asaia bogorensis IPC-01	WP_122039658.1	WP_162922271.1		Asaia bogorensis IPC-01	WP_122040160.1	WP_122040159.1 / WP_122040162.1	WP_122040166.1	WP_122040163.1 / WP_122040164.1 / WP_122040165.1 / WP_122040167.1
Asaia bogorensis GD-01	WP_122049791.1	WP_122049793.1		Asaia bogorensis GD-01	WP_122049778.1	WP_122049776.1 / WP_122049772.1	WP_122049772.1	WP_122049771.1 / WP_122049773.1 / WP_122049774.1 / WP_122049775.1
Asaia sp. W19	WP_127102126.1	WP_127102124.1		Asaia sp. W19	WP_127103213.1	WP_127103215.1	WP_127103219.1	WP_127103217.1 / WP_127103218.1 / WP_158625432.1 / WP_127103220.1
Asaia platycodi SF2.1	WP_081866860.1	WP_023978040.1		Asaia platycodi SF2.1	WP_023979969.1	WP_081866933.1 / WP_023979967.1	WP_051757798.1	WP_155996846.1 / WP_023979966.1 / WP_081866924.1 / WP_035444546.1
Asaia sp. As-1742	WP_166930850.1	WP_166930854.1		Asaia sp. As-1742	WP_166928622.1	WP_166928621.1 / WP_166928624.1	WP_166928628.1	WP_166928625.1 / WP_166928626.1 / WP_166928627.1 / WP_122040167.1
Asaia sp. SF2.1	WP_023978038.1	WP_161630822.1		Asaia sp. SF2.1	WP_023979969.1	WP_023979967.1 / WP_152530297.1+ WP_161630868.1		WP_035441002.1 / WP_023979966.1 / WP_031241706.1
	**No results found by tBlastn using Asaia platycodi SF2.1 proteins as queries
