# Supplementary material for: Genome Features of Asaia sp. W12 Isolated from the Mosquito Anopheles stephensi Reveal Symbiotic Traits
Source: Genes (Basel). 2021 May 17;12(5):752. doi: 10.3390/genes12050752 (PMC8156966; doi:10.3390/genes12050752)
Supplement: Supplementary file 1 [file genes-12-00752-s001.zip › genes-1104148-supplementary/Table S3.xlsx]

## Sheet: Sheet1
Table S4. The total genomic islands predicted in various Asaia spp.
Strain	Island identifier	island size [kb]	position	predicted by at least one method	SIGI-HMM	IslandPath-DIMOB	Gene name	Locus	position	strand	size (bp)	Product
Asaia bogorensis NBRC 16594	I	7.286	43568 - 50854				WP_062163644.1	Asbog_RS00185	43568 - 44494	[+]	926	hypothetical protein
							WP_062163645.1	Asbog_RS00190	44491 - 44733	[+]	242	hypothetical protein
							WP_062163646.1	Asbog_RS00195	44878 - 46464	[+]	1586	hypothetical protein
							WP_062163647.1	Asbog_RS00200	48625 - 49620	[-]	995	hypothetical protein
							WP_062163648.1	Asbog_RS00205	49966 - 50271	[-]	305	hypothetical protein
							WP_062163649.1	Asbog_RS00210	50357 - 50854	[-]	497	hypothetical protein
	II	4.498	79248 - 83746				WP_062163678.1	Asbog_RS00360	78854 - 79255	[+]	401	hypothetical protein
							WP_062163679.1	Asbog_RS00365	79248 - 79535	[+]	287	hypothetical protein
							WP_062163680.1	Asbog_RS00370	79575 - 79976	[-]	401	HxlR family transcriptional regulator
							WP_062165597.1	Asbog_RS00375	80301 - 80657	[+]	356	hypothetical protein
							WP_062163681.1	Asbog_RS00380	80713 - 81618	[-]	905	AraC family transcriptional regulator
								Asbog_RS00385	81714 - 82540	[+]	826	short-chain dehydrogenase
							WP_062165598.1	Asbog_RS00390	82639 - 83190	[-]	551	hypothetical protein
							WP_062163682.1	Asbog_RS00395	83249 - 83746	[+]	497	hypothetical protein
	III	13.679	1296221 - 1309900				WP_062164410.1	Asbog_RS05815	1296221 - 1297699	[+]	1478	aspartyl/glutamyl-tRNA amidotransferase subunit A
							WP_062164411.1	Asbog_RS05820	1297696 - 1299153	[+]	1457	aspartyl/glutamyl-tRNA amidotransferase subunit B
							WP_062164412.1	Asbog_RS05830	1299687 - 1300766	[+]	1079	hypothetical protein
							WP_062164413.1	Asbog_RS05835	1301107 - 1301454	[-]	347	transposase
							WP_062164414.1	Asbog_RS05840	1301625 - 1303319	[+]	1694	hypothetical protein
							WP_062164415.1	Asbog_RS05845	1303888 - 1304967	[+]	1079	transposase
								Asbog_RS05850	1305038 - 1305749	[-]	711	transposase
							WP_062164416.1	Asbog_RS05855	1306048 - 1308027	[-]	1979	hypothetical protein
							WP_062164417.1	Asbog_RS05860	1308143 - 1308790	[-]	647	hypothetical protein
							WP_062164418.1	Asbog_RS05865	1308794 - 1309162	[-]	368	hypothetical protein
							WP_062164419.1	Asbog_RS05870	1309715 - 1309900	[+]	185	hypothetical protein
	IV	27.809	1588071 - 1615880				WP_062164586.1	Asbog_RS07005	1588071 - 1588424	[+]	353	hypothetical protein
							WP_062165764.1	Asbog_RS07010	1588595 - 1589473	[-]	878	LysR family transcriptional regulator
							WP_062165765.1	Asbog_RS07015	1589572 - 1590465	[+]	893	NmrA family protein
							WP_062164587.1	Asbog_RS07020	1590849 - 1591664	[-]	815	hypothetical protein
							WP_062164588.1	Asbog_RS07025	1591746 - 1592423	[-]	677	transposase
								Asbog_RS07030	1592467 - 1592688	[-]	221	transposase
							WP_062164589.1	Asbog_RS07035	1593000 - 1593248	[-]	248	hypothetical protein
							WP_062164590.1	Asbog_RS07040	1593330 - 1594952	[-]	1622	hypothetical protein
							WP_062164591.1	Asbog_RS07045	1595980 - 1596360	[-]	380	transposase
							WP_062164592.1	Asbog_RS07050	1596922 - 1597344	[-]	422	hypothetical protein
							WP_062164593.1	Asbog_RS07055	1597341 - 1601048	[-]	3707	hypothetical protein
							WP_062165766.1	Asbog_RS07060	1601038 - 1605708	[-]	4670	hypothetical protein
							WP_023978039.1	Asbog_RS07065	1605743 - 1606513	[-]	770	hypothetical protein
							WP_062164594.1	Asbog_RS07070	1607026 - 1608075	[-]	1049	hypothetical protein
							WP_062165767.1	Asbog_RS07075	1608558 - 1610270	[-]	1712	hypothetical protein
							WP_023978042.1	Asbog_RS07080	1610400 - 1610588	[-]	188	hypothetical protein
							WP_023978043.1	Asbog_RS07085	1610791 - 1611369	[-]	578	XRE family transcriptional regulator
							WP_031240265.1	Asbog_RS07090	1611540 - 1612013	[-]	473	RNA polymerase subunit sigma-24
							WP_062164595.1	Asbog_RS07095	1612198 - 1612941	[+]	743	regulator
							WP_062164596.1	Asbog_RS07100	1612978 - 1614795	[+]	1817	elongation factor 3
							WP_062164597.1	Asbog_RS07105	1614852 - 1615880	[-]	1028	oxidoreductase
	V	57.222	1689274 - 1746496				WP_062164639.1	Asbog_RS07410	1689274 - 1689792	[+]	518	hypothetical protein
							WP_062164640.1	Asbog_RS07415	1689789 - 1690715	[+]	926	hypothetical protein
							WP_062164641.1	Asbog_RS07420	1690870 - 1691139	[+]	269	hypothetical protein
							WP_062164642.1	Asbog_RS07425	1691345 - 1691560	[+]	215	hypothetical protein
							WP_062164643.1	Asbog_RS07430	1691551 - 1692492	[-]	941	hypothetical protein
							WP_062164644.1	Asbog_RS07435	1693557 - 1694711	[-]	1154	integrase
							WP_062164645.1	Asbog_RS07440	1694901 - 1695158	[-]	257	hypothetical protein
							WP_062164646.1	Asbog_RS07445	1695341 - 1696201	[-]	860	hypothetical protein
							WP_062164647.1	Asbog_RS07450	1696505 - 1697317	[-]	812	hypothetical protein
							WP_062164648.1	Asbog_RS07455	1697314 - 1697763	[-]	449	hypothetical protein
							WP_062164649.1	Asbog_RS07460	1697760 - 1698095	[-]	335	hypothetical protein
							WP_062164650.1	Asbog_RS07465	1698265 - 1698456	[-]	191	hypothetical protein
							WP_062164651.1	Asbog_RS07470	1698456 - 1698716	[-]	260	hypothetical protein
							WP_062164652.1	Asbog_RS07475	1698815 - 1699003	[-]	188	hypothetical protein
							WP_062164653.1	Asbog_RS07480	1699003 - 1699218	[-]	215	hypothetical protein
							WP_062164654.1	Asbog_RS07485	1699245 - 1699970	[-]	725	hypothetical protein
							WP_062164655.1	Asbog_RS07490	1700160 - 1700570	[-]	410	hypothetical protein
							WP_062164656.1	Asbog_RS07495	1700567 - 1700893	[-]	326	hypothetical protein
							WP_062164657.1	Asbog_RS07500	1700883 - 1701359	[-]	476	hypothetical protein
							WP_062164658.1	Asbog_RS07505	1701439 - 1702188	[-]	749	transcriptional regulator
							WP_062164659.1	Asbog_RS07510	1702702 - 1703220	[+]	518	hypothetical protein
							WP_062164660.1	Asbog_RS07515	1703243 - 1703458	[-]	215	hypothetical protein
								Asbog_RS07520	1703567 - 1703800	[+]	233	hypothetical protein
							WP_062164661.1	Asbog_RS07525	1703967 - 1704185	[+]	218	hypothetical protein
							WP_062164662.1	Asbog_RS07530	1704178 - 1704450	[+]	272	hypothetical protein
							WP_062164663.1	Asbog_RS07535	1704444 - 1704698	[+]	254	hypothetical protein
							WP_062164664.1	Asbog_RS07540	1704685 - 1705041	[+]	356	hypothetical protein
							WP_062164665.1	Asbog_RS07545	1705038 - 1705925	[+]	887	DUF1376 domain-containing protein
							WP_062164666.1	Asbog_RS07550	1705922 - 1706761	[+]	839	hypothetical protein
							WP_062164667.1	Asbog_RS07555	1706758 - 1707249	[+]	491	hypothetical protein
							WP_062165776.1	Asbog_RS07560	1707368 - 1708291	[+]	923	hypothetical protein
							WP_062164668.1	Asbog_RS07565	1708504 - 1708701	[+]	197	hypothetical protein
							WP_062164669.1	Asbog_RS07570	1708961 - 1709200	[-]	239	hypothetical protein
							WP_062164670.1	Asbog_RS07575	1709457 - 1709774	[+]	317	hypothetical protein
							WP_062164671.1	Asbog_RS07580	1710210 - 1710692	[+]	482	hypothetical protein
							WP_062164672.1	Asbog_RS07585	1711144 - 1711605	[+]	461	hypothetical protein
							WP_062164673.1	Asbog_RS07590	1711609 - 1712916	[+]	1307	DNA packaging protein
							WP_062164674.1	Asbog_RS07595	1712926 - 1714416	[+]	1490	portal protein
							WP_062164675.1	Asbog_RS07600	1714452 - 1715030	[+]	578	hypothetical protein
							WP_062164676.1	Asbog_RS07605	1715119 - 1716477	[+]	1358	hypothetical protein
							WP_062165777.1	Asbog_RS07610	1716498 - 1716704	[+]	206	hypothetical protein
							WP_062164677.1	Asbog_RS07615	1716689 - 1717111	[+]	422	hypothetical protein
							WP_062164678.1	Asbog_RS07620	1717120 - 1717515	[+]	395	hypothetical protein
							WP_062164679.1	Asbog_RS07625	1717521 - 1718222	[+]	701	hypothetical protein
							WP_062164680.1	Asbog_RS07630	1718224 - 1719114	[+]	890	hypothetical protein
							WP_062164681.1	Asbog_RS07635	1719179 - 1719454	[+]	275	hypothetical protein
							WP_062164682.1	Asbog_RS07640	1719458 - 1720984	[+]	1526	phage tail protein
							WP_062164683.1	Asbog_RS07645	1720981 - 1721412	[+]	431	hypothetical protein
							WP_062164684.1	Asbog_RS07650	1721409 - 1721747	[+]	338	hypothetical protein
							WP_062164685.1	Asbog_RS07655	1721880 - 1722365	[+]	485	hypothetical protein
							WP_062164686.1	Asbog_RS07660	1722387 - 1722578	[-]	191	hypothetical protein
							WP_062164687.1	Asbog_RS07665	1722640 - 1723983	[+]	1343	hypothetical protein
							WP_062164688.1	Asbog_RS07670	1724167 - 1724703	[+]	536	hypothetical protein
							WP_062164689.1	Asbog_RS07675	1724882 - 1725397	[-]	515	hypothetical protein
								Asbog_RS07680	1725746 - 1725982	[+]	236	DNA-binding protein
							WP_062164690.1	Asbog_RS07685	1726459 - 1726866	[+]	407	hypothetical protein
							WP_062164691.1	Asbog_RS07690	1726863 - 1727201	[-]	338	hypothetical protein
							WP_062164692.1	Asbog_RS07695	1727218 - 1729431	[+]	2213	hypothetical protein
							WP_062164693.1	Asbog_RS07700	1730283 - 1730633	[-]	350	hypothetical protein
							WP_062164694.1	Asbog_RS07705	1730889 - 1731074	[-]	185	hypothetical protein
							WP_062164695.1	Asbog_RS07710	1732030 - 1732440	[-]	410	hypothetical protein
							WP_062164696.1	Asbog_RS07715	1732437 - 1733177	[-]	740	hypothetical protein
							WP_062164697.1	Asbog_RS07720	1733359 - 1733742	[+]	383	hypothetical protein
							WP_062164698.1	Asbog_RS07725	1733867 - 1734223	[+]	356	hypothetical protein
							WP_062164699.1	Asbog_RS07730	1734266 - 1735186	[+]	920	hypothetical protein
							WP_062164700.1	Asbog_RS07735	1735198 - 1735404	[+]	206	hypothetical protein
							WP_062164701.1	Asbog_RS07740	1735401 - 1736573	[+]	1172	hypothetical protein
							WP_062164702.1	Asbog_RS07745	1736566 - 1737225	[+]	659	hypothetical protein
							WP_062164703.1	Asbog_RS07750	1737222 - 1737584	[+]	362	phage tail protein
							WP_062164704.1	Asbog_RS07755	1737682 - 1738806	[+]	1124	hypothetical protein
							WP_062164705.1	Asbog_RS07760	1738799 - 1739428	[+]	629	hypothetical protein
							WP_062164706.1	Asbog_RS07765	1739443 - 1741269	[+]	1826	hypothetical protein
							WP_062164707.1	Asbog_RS07770	1741271 - 1741510	[+]	239	hypothetical protein
							WP_062164708.1	Asbog_RS07775	1741523 - 1742299	[+]	776	hypothetical protein
							WP_062164709.1	Asbog_RS07780	1742296 - 1743951	[+]	1655	hypothetical protein
							WP_062164710.1	Asbog_RS07785	1744019 - 1744267	[+]	248	hypothetical protein
							WP_062164711.1	Asbog_RS07790	1744264 - 1744755	[+]	491	hypothetical protein
							WP_062164712.1	Asbog_RS07795	1744752 - 1744982	[+]	230	hypothetical protein
							WP_062164713.1	Asbog_RS07800	1745040 - 1745330	[+]	290	hypothetical protein
							WP_062164714.1	Asbog_RS07805	1745327 - 1745560	[+]	233	hypothetical protein
							WP_062164715.1	Asbog_RS07810	1745557 - 1745763	[+]	206	hypothetical protein
							WP_062164716.1	Asbog_RS07815	1746019 - 1746210	[+]	191	hypothetical protein
							WP_062164717.1	Asbog_RS07820	1746212 - 1746496	[-]	284	hypothetical protein
	VI	4.428	1697760 - 1702188				WP_062164648.1	Asbog_RS07455	1697314 - 1697763	[-]	449	hypothetical protein
							WP_062164649.1	Asbog_RS07460	1697760 - 1698095	[-]	335	hypothetical protein
							WP_062164650.1	Asbog_RS07465	1698265 - 1698456	[-]	191	hypothetical protein
							WP_062164651.1	Asbog_RS07470	1698456 - 1698716	[-]	260	hypothetical protein
							WP_062164652.1	Asbog_RS07475	1698815 - 1699003	[-]	188	hypothetical protein
							WP_062164653.1	Asbog_RS07480	1699003 - 1699218	[-]	215	hypothetical protein
							WP_062164654.1	Asbog_RS07485	1699245 - 1699970	[-]	725	hypothetical protein
							WP_062164655.1	Asbog_RS07490	1700160 - 1700570	[-]	410	hypothetical protein
							WP_062164656.1	Asbog_RS07495	1700567 - 1700893	[-]	326	hypothetical protein
							WP_062164657.1	Asbog_RS07500	1700883 - 1701359	[-]	476	hypothetical protein
							WP_062164658.1	Asbog_RS07505	1701439 - 1702188	[-]	749	transcriptional regulator
	VII	5.807	1703967 - 1709774				WP_062164661.1	Asbog_RS07525	1703967 - 1704185	[+]	218	hypothetical protein
							WP_062164662.1	Asbog_RS07530	1704178 - 1704450	[+]	272	hypothetical protein
							WP_062164663.1	Asbog_RS07535	1704444 - 1704698	[+]	254	hypothetical protein
							WP_062164664.1	Asbog_RS07540	1704685 - 1705041	[+]	356	hypothetical protein
							WP_062164665.1	Asbog_RS07545	1705038 - 1705925	[+]	887	DUF1376 domain-containing protein
							WP_062164666.1	Asbog_RS07550	1705922 - 1706761	[+]	839	hypothetical protein
							WP_062164667.1	Asbog_RS07555	1706758 - 1707249	[+]	491	hypothetical protein
							WP_062165776.1	Asbog_RS07560	1707368 - 1708291	[+]	923	hypothetical protein
							WP_062164668.1	Asbog_RS07565	1708504 - 1708701	[+]	197	hypothetical protein
							WP_062164669.1	Asbog_RS07570	1708961 - 1709200	[-]	239	hypothetical protein
							WP_062164670.1	Asbog_RS07575	1709457 - 1709774	[+]	317	hypothetical protein
	VIII	39.848	2533707 - 2573555				WP_062165189.1	Asbog_RS11130	2533707 - 2534138	[-]	431	hypothetical protein
							WP_023980010.1	Asbog_RS11135	2534292 - 2534570	[-]	278	hypothetical protein
							WP_062165190.1	Asbog_RS11140	2534645 - 2535754	[+]	1109	hypothetical protein
							WP_062165191.1	Asbog_RS11145	2535865 - 2536866	[+]	1001	hypothetical protein
							WP_062165192.1	Asbog_RS11150	2536863 - 2537291	[+]	428	hypothetical protein
							WP_062165193.1	Asbog_RS11155	2537284 - 2537787	[+]	503	hypothetical protein
							WP_062165194.1	Asbog_RS11160	2537784 - 2538455	[+]	671	hypothetical protein
							WP_062165930.1	Asbog_RS11170	2539204 - 2540337	[+]	1133	integrase
							WP_062165195.1	Asbog_RS11175	2540682 - 2542229	[+]	1547	type I restriction-modification system subunit M
							WP_062165196.1	Asbog_RS11180	2542226 - 2543425	[+]	1199	restriction endonuclease subunit S
							WP_062165197.1	Asbog_RS11185	2543426 - 2544658	[+]	1232	anticodon nuclease
							WP_062165198.1	Asbog_RS11190	2544651 - 2547752	[+]	3101	DEAD/DEAH box helicase
								Asbog_RS11195	2548078 - 2548626	[-]	548	DNA resolvase
							WP_062165199.1	Asbog_RS11200	2548902 - 2549747	[+]	845	hypothetical protein
							WP_062165200.1	Asbog_RS11205	2549758 - 2550663	[+]	905	hypothetical protein
							WP_062165201.1	Asbog_RS11210	2550696 - 2551295	[-]	599	DNA resolvase
								Asbog_RS11215	2551602 - 2551823	[+]	221	hypothetical protein
							WP_062165202.1	Asbog_RS11220	2552163 - 2552654	[+]	491	hypothetical protein
								Asbog_RS11225	2552682 - 2553488	[+]	806	hypothetical protein
								Asbog_RS11230	2554742 - 2555531	[-]	789	transposase
							WP_062165203.1	Asbog_RS11235	2555622 - 2556890	[-]	1268	hypothetical protein
							WP_062165204.1	Asbog_RS11240	2557111 - 2558928	[-]	1817	hypothetical protein
							WP_062165205.1	Asbog_RS11245	2559069 - 2559326	[-]	257	hypothetical protein
							WP_062165206.1	Asbog_RS11250	2559796 - 2560518	[-]	722	flagellar basal body L-ring protein
							WP_062165932.1	Asbog_RS11255	2560550 - 2561509	[-]	959	flagella basal body P-ring formation protein FlgA
							WP_062165207.1	Asbog_RS11260	2561553 - 2562341	[-]	788	flagellar basal-body rod protein FlgG
							WP_062165208.1	Asbog_RS11265	2562611 - 2564029	[-]	1418	hypothetical protein
							WP_062165209.1	Asbog_RS11270	2564029 - 2565114	[-]	1085	flagellar biosynthesis protein FlgL
							WP_062165210.1	Asbog_RS11275	2565133 - 2566701	[-]	1568	flagellar biosynthesis protein FlgK
							WP_062165934.1	Asbog_RS11280	2567115 - 2568728	[-]	1613	chemotaxis protein
							WP_062165936.1	Asbog_RS11285	2569302 - 2571020	[+]	1718	flagellar biosynthesis protein FlgE
							WP_062165211.1	Asbog_RS11290	2571197 - 2571715	[+]	518	hypothetical protein
								Asbog_RS11295	2571894 - 2572904	[+]	1010	flagellar motor switch protein FliM
							WP_062165212.1	Asbog_RS11300	2572953 - 2573555	[+]	602	hypothetical protein
Asaia astilbis JCM 15831	I	4.055	1391698 - 1395753				WP_025822509.1	JCM15831_RS02595	1391698 - 1392576	[+]	878	HNH endonuclease
							WP_025822507.1	JCM15831_RS19855	1394434 - 1395291	[-]	857	antibiotic acetyltransferase
								JCM15831_RS20780	1395499 - 1395753	[+]	254	hypothetical protein
							WP_025822505.1	JCM15831_RS02580	1395688 - 1396461	[-]	773	3-oxoacyl-ACP reductase
	II	66.395	1654065 - 1720460				WP_025822173.1	JCM15831_RS01360	1654065 - 1654448	[+]	383	tail protein
							WP_025822171.1	JCM15831_RS01355	1654445 - 1655110	[+]	665	phage tail assembly protein
								JCM15831_RS15700	1657422 - 1657907	[+]	485	hypothetical protein
							WP_035774755.1	JCM15831_RS14975	1658919 - 1659484	[-]	565	hypothetical protein
							WP_035774754.1	JCM15831_RS14970	1659614 - 1660018	[-]	404	hypothetical protein
							WP_025824871.1	JCM15831_RS14965	1660287 - 1660649	[-]	362	hypothetical protein
							WP_025824870.1	JCM15831_RS14960	1660747 - 1661634	[-]	887	hypothetical protein
							WP_025824869.1	JCM15831_RS14955	1661830 - 1662150	[-]	320	hypothetical protein
							WP_084490737.1	JCM15831_RS14950	1662150 - 1664468	[-]	2318	hypothetical protein
							WP_084490736.1	JCM15831_RS21235	1664317 - 1664694	[-]	377	hypothetical protein
								JCM15831_RS21230	1664780 - 1665302	[-]	522	hypothetical protein
							WP_025824865.1	JCM15831_RS14935	1665377 - 1665628	[-]	251	hypothetical protein
							WP_084490738.1	JCM15831_RS19660	1665640 - 1666053	[-]	413	hypothetical protein
								JCM15831_RS21190	1667064 - 1667208	[-]	144	hypothetical protein
							WP_025824755.1	JCM15831_RS14155	1667205 - 1668056	[-]	851	hypothetical protein
							WP_025824754.1	JCM15831_RS14150	1668020 - 1673659	[-]	5639	hypothetical protein
							WP_025824753.1	JCM15831_RS14145	1673656 - 1678308	[-]	4652	hypothetical protein
							WP_025824752.1	JCM15831_RS14140	1678308 - 1680068	[-]	1760	ShlB/FhaC/HecB family hemolysin secretion/activation protein
							WP_025824751.1	JCM15831_RS14135	1680111 - 1680770	[-]	659	hypothetical protein
							WP_025824750.1	JCM15831_RS14130	1681513 - 1682274	[-]	761	RNA-splicing ligase RtcB
							WP_025824749.1	JCM15831_RS14125	1682415 - 1682735	[+]	320	hypothetical protein
							WP_025824748.1	JCM15831_RS20620	1684530 - 1685972	[+]	1442	hypothetical protein
							WP_051528557.1	JCM15831_RS20615	1686140 - 1686823	[+]	683	Crp/Fnr family transcriptional regulator
							WP_084490722.1	JCM15831_RS19420	1687345 - 1688250	[-]	905	invasion associated locus B family protein
							WP_025824745.1	JCM15831_RS14100	1687986 - 1698769	[-]	10783	hypothetical protein
							WP_025824809.1	JCM15831_RS14505	1701809 - 1702354	[+]	545	hypothetical protein
								JCM15831_RS21210	1702340 - 1702732	[-]	392	hypothetical protein
							WP_035774699.1	JCM15831_RS14515	1703175 - 1704089	[-]	914	plasmid replication initiator
								JCM15831_RS20660	1704658 - 1705364	[-]	706	IS6 family transposase
							WP_035774705.1	JCM15831_RS14525	1706027 - 1707028	[+]	1001	ParA family protein
							WP_084490730.1	JCM15831_RS20665	1707025 - 1707918	[+]	893	hypothetical protein
								JCM15831_RS21215	1708376 - 1709102	[+]	726	IS6 family transposase
							WP_025824815.1	JCM15831_RS14540	1709350 - 1710594	[-]	1244	enterobactin transporter EntS
							WP_084490731.1	JCM15831_RS14545	1710818 - 1712569	[-]	1751	hypothetical protein
							WP_084490732.1	JCM15831_RS19545	1712521 - 1712832	[-]	311	hypothetical protein
							WP_025824817.1	JCM15831_RS14555	1712924 - 1713328	[-]	404	tRNA(fMet)-specific endonuclease VapC
							WP_025824818.1	JCM15831_RS14560	1713328 - 1713552	[-]	224	antitoxin
							WP_025824819.1	JCM15831_RS14565	1713659 - 1714624	[-]	965	hypothetical protein
							WP_025824820.1	JCM15831_RS14570	1714977 - 1715777	[-]	800	hypothetical protein
							WP_025824821.1	JCM15831_RS19550	1715777 - 1716472	[-]	695	hypothetical protein
							WP_025824822.1	JCM15831_RS14580	1716474 - 1717481	[-]	1007	hypothetical protein
							WP_025824823.1	JCM15831_RS14585	1717663 - 1718367	[+]	704	IS6 family transposase
							WP_025824824.1	JCM15831_RS19555	1718752 - 1720266	[-]	1514	ShlB/FhaC/HecB family hemolysin secretion/activation protein
							WP_025824825.1	JCM15831_RS14600	1720266 - 1720460	[-]	194	hypothetical protein
	III	35.176	1791287 - 1826463				WP_035774471.1	JCM15831_RS12390	1791287 - 1793053	[-]	1766	hypothetical protein
							WP_025824514.1	JCM15831_RS12385	1793985 - 1794182	[+]	197	hypothetical protein
							WP_025824513.1	JCM15831_RS12380	1794500 - 1794775	[+]	275	hypothetical protein
								JCM15831_RS18840	1795002 - 1795298	[-]	296	hypothetical protein
							WP_025824512.1	JCM15831_RS12370	1795332 - 1795529	[-]	197	XRE family transcriptional regulator
							WP_025824511.1	JCM15831_RS20430	1796135 - 1796830	[-]	695	hypothetical protein
							WP_025824510.1	JCM15831_RS20425	1797097 - 1797855	[+]	758	hypothetical protein
							WP_025824509.1	JCM15831_RS12355	1798396 - 1798842	[-]	446	hypothetical protein
							WP_084490691.1	JCM15831_RS21110	1799189 - 1799503	[+]	314	energy transducer TonB
							WP_025824507.1	JCM15831_RS12345	1799754 - 1800170	[+]	416	hypothetical protein
							WP_025824506.1	JCM15831_RS12340	1800167 - 1800511	[+]	344	hypothetical protein
							WP_035774470.1	JCM15831_RS12335	1800581 - 1802554	[-]	1973	hypothetical protein
							WP_084490690.1	JCM15831_RS21105	1803083 - 1803433	[+]	350	energy transducer TonB
							WP_025824504.1	JCM15831_RS18825	1803430 - 1803828	[+]	398	hypothetical protein
							WP_025824503.1	JCM15831_RS12325	1803946 - 1804248	[+]	302	hypothetical protein
							WP_025824502.1	JCM15831_RS12320	1804245 - 1804478	[+]	233	hypothetical protein
							WP_084490689.1	JCM15831_RS21100	1804685 - 1804897	[-]	212	hypothetical protein
							WP_025824500.1	JCM15831_RS12310	1804894 - 1805103	[-]	209	hypothetical protein
							WP_025824499.1	JCM15831_RS12300	1805750 - 1806886	[-]	1136	integrase
								JCM15831_RS18820	1807075 - 1807324	[-]	249	transcriptional regulator
								JCM15831_RS19050	1808325 - 1808702	[+]	377	hypothetical protein
							WP_025824618.1	JCM15831_RS20535	1808841 - 1809176	[+]	335	hypothetical protein
							WP_025824617.1	JCM15831_RS13065	1809176 - 1809373	[+]	197	hypothetical protein
							WP_051528525.1	JCM15831_RS19040	1809544 - 1810431	[+]	887	hypothetical protein
							WP_051528524.1	JCM15831_RS20530	1810431 - 1810730	[+]	299	hypothetical protein
							WP_051528523.1	JCM15831_RS20525	1810730 - 1812241	[+]	1511	hypothetical protein
							WP_051528522.1	JCM15831_RS20520	1812238 - 1813089	[+]	851	hypothetical protein
							WP_025824616.1	JCM15831_RS13045	1813292 - 1813657	[+]	365	hypothetical protein
							WP_025824615.1	JCM15831_RS13040	1813654 - 1814781	[+]	1127	hypothetical protein
							WP_025824614.1	JCM15831_RS13035	1814797 - 1815801	[+]	1004	phage major capsid protein
							WP_025824613.1	JCM15831_RS13030	1815814 - 1816107	[+]	293	hypothetical protein
							WP_025824612.1	JCM15831_RS13025	1816149 - 1816868	[+]	719	hypothetical protein
							WP_025824611.1	JCM15831_RS19030	1817098 - 1817553	[+]	455	hypothetical protein
							WP_035774519.1	JCM15831_RS13015	1817598 - 1819373	[+]	1775	hypothetical protein
							WP_025824609.1	JCM15831_RS13010	1819406 - 1819924	[+]	518	hypothetical protein
							WP_051528528.1	JCM15831_RS13005	1820103 - 1820432	[+]	329	N-acetyltransferase
							WP_084490703.1	JCM15831_RS20515	1820386 - 1821990	[+]	1604	hypothetical protein
							WP_025824606.1	JCM15831_RS12995	1821983 - 1822300	[+]	317	hypothetical protein
							WP_025824605.1	JCM15831_RS12990	1822300 - 1823847	[+]	1547	hypothetical protein
							WP_035774517.1	JCM15831_RS12985	1823835 - 1824185	[+]	350	hypothetical protein
							WP_035774515.1	JCM15831_RS12980	1824215 - 1826119	[+]	1904	hypothetical protein
							WP_025824602.1	JCM15831_RS12975	1826119 - 1826463	[+]	344	hypothetical protein
	IV	5.179	1795332 - 1800511				WP_025824512.1	JCM15831_RS12370	1795332 - 1795529	[-]	197	XRE family transcriptional regulator
							WP_025824511.1	JCM15831_RS20430	1796135 - 1796830	[-]	695	hypothetical protein
							WP_025824510.1	JCM15831_RS20425	1797097 - 1797855	[+]	758	hypothetical protein
							WP_025824509.1	JCM15831_RS12355	1798396 - 1798842	[-]	446	hypothetical protein
							WP_084490691.1	JCM15831_RS21110	1799189 - 1799503	[+]	314	energy transducer TonB
							WP_025824507.1	JCM15831_RS12345	1799754 - 1800170	[+]	416	hypothetical protein
							WP_025824506.1	JCM15831_RS12340	1800167 - 1800511	[+]	344	hypothetical protein
	V	15.433	2933411 - 2948844				WP_025824217.1	JCM15831_RS10375	2933411 - 2933938	[+]	527	hypothetical protein
							WP_025824218.1	JCM15831_RS10380	2933910 - 2935898	[+]	1988	terminase
							WP_025824219.1	JCM15831_RS18275	2935895 - 2936383	[+]	488	hypothetical protein
							WP_025824220.1	JCM15831_RS10390	2936383 - 2937948	[+]	1565	phage portal protein
							WP_025824221.1	JCM15831_RS10395	2937945 - 2939882	[+]	1937	phage major capsid protein
							WP_025824222.1	JCM15831_RS10400	2939940 - 2940266	[+]	326	hypothetical protein
							WP_025824223.1	JCM15831_RS10405	2940256 - 2940807	[+]	551	hypothetical protein
							WP_025824224.1	JCM15831_RS10410	2940786 - 2941343	[+]	557	hypothetical protein
							WP_025824225.1	JCM15831_RS10415	2941325 - 2941930	[+]	605	phage baseplate assembly protein V
							WP_025824226.1	JCM15831_RS10420	2942008 - 2942346	[+]	338	hypothetical protein
								JCM15831_RS21050	2942343 - 2943247	[+]	904	hypothetical protein
							WP_084490649.1	JCM15831_RS10430	2943338 - 2943766	[+]	428	phage tail protein I
							WP_025824228.1	JCM15831_RS20305	2943763 - 2945283	[+]	1520	hypothetical protein
							WP_035774689.1	JCM15831_RS19525	2946287 - 2946484	[+]	197	hypothetical protein
							WP_025824808.1	JCM15831_RS14485	2946863 - 2948335	[+]	1472	hypothetical protein
							WP_025824807.1	JCM15831_RS14480	2948335 - 2948844	[+]	509	phage major tail tube protein
	VI	33.283	3148026 - 3181309				WP_025824760.1	JCM15831_RS14190	3148026 - 3148736	[+]	710	hypothetical protein
							WP_051528559.1	JCM15831_RS19440	3148751 - 3149041	[+]	290	hypothetical protein
							WP_051528563.1	JCM15831_RS14180	3149134 - 3149682	[+]	548	hypothetical protein
							WP_025824757.1	JCM15831_RS14175	3149767 - 3150120	[+]	353	hypothetical protein
							WP_051528558.1	JCM15831_RS19435	3150107 - 3151282	[+]	1175	hypothetical protein
							WP_025824756.1	JCM15831_RS14165	3151348 - 3151926	[+]	578	DUF2612 domain-containing protein
								JCM15831_RS15280	3153558 - 3153841	[+]	283	hypothetical protein
								JCM15831_RS19730	3155471 - 3155668	[+]	197	hypothetical protein
							WP_025824908.1	JCM15831_RS15250	3155738 - 3156748	[-]	1010	flagellin C
								JCM15831_RS19720	3157831 - 3159179	[+]	1348	hypothetical protein
								JCM15831_RS20705	3159119 - 3159447	[+]	328	hypothetical protein
								JCM15831_RS19645	3160448 - 3160949	[-]	501	hypothetical protein
							WP_025824860.1	JCM15831_RS20675	3162193 - 3162891	[+]	698	DUF1956 domain-containing protein
							WP_025824861.1	JCM15831_RS14910	3162938 - 3163435	[-]	497	hypothetical protein
							WP_025824862.1	JCM15831_RS14915	3163754 - 3165757	[-]	2003	hypothetical protein
							WP_084490735.1	JCM15831_RS21225	3165739 - 3166830	[-]	1091	hypothetical protein
								JCM15831_RS19745	3169678 - 3170319	[+]	641	IS30 family transposase
							WP_035774786.1	JCM15831_RS15255	3171352 - 3171651	[+]	299	DUF2312 domain-containing protein
							WP_025824910.1	JCM15831_RS15260	3171655 - 3172047	[+]	392	hypothetical protein
								JCM15831_RS15265	3172041 - 3172289	[+]	248	hypothetical protein
							WP_084490739.1	JCM15831_RS21240	3173934 - 3174152	[-]	218	hypothetical protein
							WP_025824874.1	JCM15831_RS15010	3174402 - 3174617	[+]	215	hypothetical protein
							WP_025824875.1	JCM15831_RS15015	3174915 - 3175451	[+]	536	hypothetical protein
							WP_035774757.1	JCM15831_RS19665	3175496 - 3175912	[+]	416	hypothetical protein
							WP_025824877.1	JCM15831_RS15025	3177675 - 3178397	[-]	722	glycosyl transferase
							WP_025824898.1	JCM15831_RS15140	3179757 - 3180008	[-]	251	hypothetical protein
							WP_025824899.1	JCM15831_RS15145	3180008 - 3180271	[-]	263	hypothetical protein
							WP_025824900.1	JCM15831_RS20695	3180599 - 3180997	[-]	398	XRE family transcriptional regulator
							WP_025824901.1	JCM15831_RS15155	3181079 - 3181309	[+]	230	XRE family transcriptional regulator
	VII	8.719	3169678 - 3178397					JCM15831_RS19745	3169678 - 3170319	[+]	641	IS30 family transposase
							WP_035774786.1	JCM15831_RS15255	3171352 - 3171651	[+]	299	DUF2312 domain-containing protein
							WP_025824910.1	JCM15831_RS15260	3171655 - 3172047	[+]	392	hypothetical protein
								JCM15831_RS15265	3172041 - 3172289	[+]	248	hypothetical protein
							WP_084490739.1	JCM15831_RS21240	3173934 - 3174152	[-]	218	hypothetical protein
							WP_025824874.1	JCM15831_RS15010	3174402 - 3174617	[+]	215	hypothetical protein
							WP_025824875.1	JCM15831_RS15015	3174915 - 3175451	[+]	536	hypothetical protein
							WP_035774757.1	JCM15831_RS19665	3175496 - 3175912	[+]	416	hypothetical protein
							WP_025824877.1	JCM15831_RS15025	3177675 - 3178397	[-]	722	glycosyl transferase
Asaia prunellae JCM 25354	I	9.765	46385 - 56150				WP_025886069.1	JCM25354_RS11060	46110 - 46388	[+]	278	hypothetical protein
							WP_025886070.1	JCM25354_RS11065	46385 - 46564	[+]	179	hypothetical protein
							WP_025886071.1	JCM25354_RS11070	46561 - 46899	[+]	338	DNA-binding protein
							WP_025886072.1	JCM25354_RS11075	47129 - 47458	[+]	329	hypothetical protein
							WP_084294742.1	JCM25354_RS20740	47501 - 47728	[+]	227	site-specific integrase
								JCM25354_RS18355	47885 - 50208	[+]	2323	histidine kinase
							WP_025886073.1	JCM25354_RS11090	50205 - 51146	[+]	941	response regulator
							WP_084294743.1	JCM25354_RS20745	51057 - 52334	[-]	1277	DNA cytosine methyltransferase
								JCM25354_RS18360	52821 - 54310	[-]	1489	type I glutamate--ammonia ligase
							WP_025886074.1	JCM25354_RS11105	54729 - 56150	[+]	1421	aminotransferase
								JCM25354_RS20750	55891 - 57860	[-]	1969	hypothetical protein
	II	5.205	47129 - 52334				WP_025886072.1	JCM25354_RS11075	47129 - 47458	[+]	329	hypothetical protein
							WP_084294742.1	JCM25354_RS20740	47501 - 47728	[+]	227	site-specific integrase
								JCM25354_RS18355	47885 - 50208	[+]	2323	histidine kinase
							WP_025886073.1	JCM25354_RS11090	50205 - 51146	[+]	941	response regulator
							WP_084294743.1	JCM25354_RS20745	51057 - 52334	[-]	1277	DNA cytosine methyltransferase
	III	38.35	952416 - 990766				WP_025885600.1	JCM25354_RS07835	952416 - 954149	[-]	1733	acyl-CoA synthetase
							WP_084294678.1	JCM25354_RS07830	954231 - 955364	[-]	1133	hypothetical protein
								JCM25354_RS18160	956743 - 956999	[-]	256	hypothetical protein
							WP_084294725.1	JCM25354_RS10175	957116 - 957598	[-]	482	HNH endonuclease
							WP_051537361.1	JCM25354_RS18165	957697 - 958164	[+]	467	hypothetical protein
							WP_025885941.1	JCM25354_RS10185	958211 - 958675	[-]	464	hypothetical protein
							WP_025885942.1	JCM25354_RS10190	958672 - 959352	[-]	680	hypothetical protein
							WP_025885943.1	JCM25354_RS10195	959354 - 959662	[-]	308	hypothetical protein
								JCM25354_RS20715	959662 - 959957	[-]	295	hypothetical protein
							WP_084294726.1	JCM25354_RS10210	959954 - 961003	[-]	1049	hypothetical protein
							WP_025885945.1	JCM25354_RS10215	960979 - 961491	[-]	512	hypothetical protein
							WP_025885946.1	JCM25354_RS10220	961484 - 961672	[-]	188	hypothetical protein
							WP_025885947.1	JCM25354_RS10225	961672 - 962262	[-]	590	hypothetical protein
							WP_035447450.1	JCM25354_RS18170	962266 - 962715	[-]	449	hypothetical protein
							WP_025885949.1	JCM25354_RS10235	963212 - 963961	[+]	749	transcriptional regulator
							WP_051537347.1	JCM25354_RS10240	964097 - 964954	[+]	857	hypothetical protein
							WP_025885951.1	JCM25354_RS10245	965023 - 965349	[+]	326	hypothetical protein
							WP_025885952.1	JCM25354_RS10250	965346 - 965609	[+]	263	hypothetical protein
							WP_025885953.1	JCM25354_RS10255	965688 - 966278	[+]	590	hypothetical protein
							WP_025885954.1	JCM25354_RS10260	966507 - 966911	[+]	404	hypothetical protein
							WP_025885955.1	JCM25354_RS10265	967003 - 967254	[+]	251	hypothetical protein
							WP_051537348.1	JCM25354_RS10270	967257 - 968285	[+]	1028	hypothetical protein
							WP_025885957.1	JCM25354_RS10280	968606 - 970075	[+]	1469	secretion protein
							WP_025885958.1	JCM25354_RS10285	970133 - 970312	[+]	179	hypothetical protein
								JCM25354_RS18175	970390 - 973076	[+]	2686	valine--tRNA ligase
							WP_035447467.1	JCM25354_RS10295	973123 - 975168	[-]	2045	TonB-dependent siderophore receptor
							WP_084294727.1	JCM25354_RS10305	976038 - 976808	[+]	770	sel1 repeat family protein
							WP_084294728.1	JCM25354_RS10310	977116 - 979422	[+]	2306	TonB-dependent siderophore receptor
							WP_084294729.1	JCM25354_RS20720	979488 - 979694	[-]	206	hypothetical protein
							WP_084294730.1	JCM25354_RS20725	979718 - 980281	[-]	563	DUF1868 domain-containing protein
								JCM25354_RS18185	980631 - 982480	[-]	1849	dihydroxy-acid dehydratase
								JCM25354_RS18190	982765 - 984608	[+]	1843	glutaryl-7-ACA acylase
							WP_025885963.1	JCM25354_RS10330	984647 - 985192	[+]	545	peptide-methionine (S)-S-oxide reductase
							WP_051537349.1	JCM25354_RS20205	987077 - 988786	[+]	1709	hypothetical protein
							WP_084294731.1	JCM25354_RS18195	988744 - 989718	[+]	974	hypothetical protein
							WP_051537351.1	JCM25354_RS10345	989858 - 990766	[-]	908	hypothetical protein
	IV	4.577	1524474 - 1529051				WP_025885505.1	JCM25354_RS07160	1524474 - 1524839	[-]	365	DUF861 domain-containing protein
							WP_084294667.1	JCM25354_RS20645	1524988 - 1526424	[-]	1436	APC family permease
							WP_025885504.1	JCM25354_RS07155	1526497 - 1527807	[-]	1310	FAD-binding oxidoreductase
							WP_084294666.1	JCM25354_RS20640	1527997 - 1528470	[+]	473	hypothetical protein
							WP_025885503.1	JCM25354_RS07150	1528386 - 1529051	[+]	665	AraC family transcriptional regulator
	V	5.256	1895095 - 1900351					JCM25354_RS20695	1895095 - 1895483	[+]	388	hypothetical protein
							WP_084294804.1	JCM25354_RS20860	1897220 - 1898377	[-]	1157	glycosyltransferase family 2 protein
							WP_025886666.1	JCM25354_RS15035	1899104 - 1900351	[-]	1247	hypothetical protein
	VI	5.214	2447308 - 2452522					JCM25354_RS01360	2447308 - 2447903	[+]	595	cytochrome-c peroxidase
								JCM25354_RS19480	2448904 - 2449420	[+]	516	cytochrome-c peroxidase
							WP_025886689.1	JCM25354_RS15140	2449716 - 2450663	[-]	947	hypothetical protein
							WP_025886691.1	JCM25354_RS15145	2450660 - 2451649	[-]	989	DGQHR domain-containing protein
							WP_025886694.1	JCM25354_RS15150	2451833 - 2452522	[-]	689	DNA-binding response regulator
	VII	11.76	2518367 - 2530127				WP_025885098.1	JCM25354_RS19890	2517961 - 2518374	[+]	413	hypothetical protein
							WP_025885099.1	JCM25354_RS04340	2518367 - 2518870	[+]	503	YcgN family cysteine cluster protein
							WP_025885100.1	JCM25354_RS19895	2518867 - 2519346	[+]	479	DUF45 domain-containing protein
							WP_084294637.1	JCM25354_RS19900	2519295 - 2519537	[+]	242	M48 family peptidase
							WP_025885102.1	JCM25354_RS19905	2519750 - 2519989	[+]	239	hypothetical protein
							WP_084294632.1	JCM25354_RS16600	2520085 - 2521359	[+]	1274	hypothetical protein
							WP_025885104.1	JCM25354_RS19910	2521449 - 2522768	[+]	1319	hypothetical protein
							WP_025885105.1	JCM25354_RS04375	2522868 - 2523170	[+]	302	plasmid mobilization relaxosome protein MobC
							WP_025885106.1	JCM25354_RS04380	2523167 - 2525059	[+]	1892	hypothetical protein
							WP_051537217.1	JCM25354_RS04385	2525103 - 2525957	[-]	854	hypothetical protein
							WP_025885108.1	JCM25354_RS04390	2525960 - 2526352	[-]	392	hypothetical protein
							WP_025885109.1	JCM25354_RS04395	2526423 - 2527061	[-]	638	hypothetical protein
							WP_025885110.1	JCM25354_RS04400	2527261 - 2527821	[+]	560	recombinase family protein
							WP_035446712.1	JCM25354_RS04405	2527940 - 2528779	[-]	839	hypothetical protein
							WP_025885112.1	JCM25354_RS04410	2528787 - 2529353	[-]	566	hypothetical protein
							WP_035446713.1	JCM25354_RS04415	2529570 - 2530127	[+]	557	recombinase family protein
	VIII	4.173	3044080 - 3048253					JCM25354_RS18770	3042736 - 3044083	[+]	1347	capsular biosynthesis protein
							WP_025886226.1	JCM25354_RS20800	3044080 - 3045357	[+]	1277	glycosyltransferase family 1 protein
							WP_025886225.1	JCM25354_RS12285	3045559 - 3046986	[-]	1427	mannose-1-phosphate guanylyltransferase/mannose-6-phosphate isomerase
								JCM25354_RS18765	3047466 - 3048253	[-]	787	capsule biosynthesis protein
	IX	45.063	3156957 - 3202020				WP_051537433.1	JCM25354_RS14420	3156957 - 3158162	[+]	1205	hypothetical protein
								JCM25354_RS19520	3159300 - 3159749	[-]	449	hypothetical protein
							WP_025886721.1	JCM25354_RS15315	3159845 - 3160753	[-]	908	hypothetical protein
							WP_025886722.1	JCM25354_RS15320	3160901 - 3161848	[-]	947	hypothetical protein
							WP_025886724.1	JCM25354_RS15325	3161836 - 3162432	[-]	596	hypothetical protein
								JCM25354_RS19540	3163706 - 3164688	[+]	982	flagellin C
							WP_025886439.1	JCM25354_RS13810	3165881 - 3166405	[-]	524	hypothetical protein
							WP_084294786.1	JCM25354_RS13815	3166550 - 3167770	[-]	1220	site-specific integrase
							WP_025886441.1	JCM25354_RS13820	3168250 - 3168663	[-]	413	XRE family transcriptional regulator
							WP_025886442.1	JCM25354_RS13835	3169377 - 3169655	[-]	278	hypothetical protein
							WP_025886443.1	JCM25354_RS13840	3169659 - 3169904	[-]	245	hypothetical protein
							WP_025886444.1	JCM25354_RS13845	3171020 - 3171964	[+]	944	hypothetical protein
							WP_025886445.1	JCM25354_RS13850	3171974 - 3173062	[+]	1088	hypothetical protein
							WP_025886446.1	JCM25354_RS13855	3173059 - 3173580	[+]	521	hypothetical protein
							WP_035447927.1	JCM25354_RS19185	3173707 - 3174177	[+]	470	hypothetical protein
							WP_025886448.1	JCM25354_RS13865	3174342 - 3175475	[+]	1133	hypothetical protein
							WP_035447928.1	JCM25354_RS13870	3175482 - 3177341	[+]	1859	hypothetical protein
							WP_025886450.1	JCM25354_RS13875	3177341 - 3177916	[+]	575	hypothetical protein
							WP_025886451.1	JCM25354_RS13880	3177942 - 3178478	[+]	536	hypothetical protein
							WP_025886452.1	JCM25354_RS13885	3178556 - 3179284	[+]	728	hypothetical protein
							WP_025886453.1	JCM25354_RS13890	3179281 - 3179685	[+]	404	hypothetical protein
							WP_025886454.1	JCM25354_RS13895	3179851 - 3180444	[+]	593	hypothetical protein
							WP_025886455.1	JCM25354_RS20355	3180441 - 3182012	[+]	1571	hypothetical protein
							WP_025886456.1	JCM25354_RS13905	3182014 - 3184062	[+]	2048	hypothetical protein
							WP_025886457.1	JCM25354_RS13910	3184059 - 3184343	[+]	284	hypothetical protein
							WP_025886458.1	JCM25354_RS13915	3184340 - 3185296	[+]	956	hypothetical protein
							WP_025886459.1	JCM25354_RS20360	3185306 - 3186229	[+]	923	hypothetical protein
							WP_025886460.1	JCM25354_RS13925	3186310 - 3186606	[+]	296	hypothetical protein
							WP_025886461.1	JCM25354_RS13930	3186606 - 3186881	[+]	275	hypothetical protein
							WP_035447930.1	JCM25354_RS13935	3186884 - 3187465	[+]	581	hypothetical protein
							WP_025886463.1	JCM25354_RS13940	3187465 - 3188085	[+]	620	hypothetical protein
							WP_025886464.1	JCM25354_RS13945	3188092 - 3188379	[+]	287	hypothetical protein
							WP_025886465.1	JCM25354_RS13950	3188372 - 3188932	[+]	560	hypothetical protein
							WP_025886466.1	JCM25354_RS13955	3188905 - 3189726	[+]	821	hypothetical protein
							WP_025886467.1	JCM25354_RS13960	3189965 - 3190219	[+]	254	hypothetical protein
							WP_051537424.1	JCM25354_RS19200	3190395 - 3190847	[+]	452	hypothetical protein
							WP_025886468.1	JCM25354_RS19205	3191053 - 3191550	[-]	497	hypothetical protein
							WP_025886469.1	JCM25354_RS13985	3191547 - 3191915	[-]	368	hypothetical protein
							WP_084294787.1	JCM25354_RS19210	3191928 - 3192710	[-]	782	hypothetical protein
							WP_025886471.1	JCM25354_RS14000	3192701 - 3193186	[-]	485	hypothetical protein
							WP_025886472.1	JCM25354_RS20365	3193284 - 3193742	[-]	458	hypothetical protein
							WP_051537425.1	JCM25354_RS20370	3193720 - 3195600	[-]	1880	hypothetical protein
							WP_025886473.1	JCM25354_RS14020	3195768 - 3196307	[-]	539	hypothetical protein
							WP_025886474.1	JCM25354_RS14025	3196317 - 3196607	[-]	290	hypothetical protein
							WP_084294788.1	JCM25354_RS19225	3196591 - 3197982	[-]	1391	hypothetical protein
							WP_025886475.1	JCM25354_RS14035	3198205 - 3198423	[-]	218	hypothetical protein
							WP_025886476.1	JCM25354_RS14040	3198407 - 3198625	[-]	218	hypothetical protein
							WP_025886477.1	JCM25354_RS14045	3198625 - 3198813	[-]	188	hypothetical protein
							WP_025886478.1	JCM25354_RS20830	3199138 - 3199353	[-]	215	hypothetical protein
							WP_025886479.1	JCM25354_RS14065	3199894 - 3200526	[-]	632	hypothetical protein
							WP_084294789.1	JCM25354_RS14070	3200594 - 3201172	[-]	578	RusA family crossover junction endodeoxyribonuclease
							WP_025886482.1	JCM25354_RS14080	3201820 - 3202020	[-]	200	hypothetical protein
	X	15.35	3201820 - 3217170				WP_025886482.1	JCM25354_RS14080	3201820 - 3202020	[-]	200	hypothetical protein
							WP_025886483.1	JCM25354_RS14090	3202519 - 3202812	[+]	293	hypothetical protein
							WP_025886484.1	JCM25354_RS14095	3202813 - 3203109	[-]	296	hypothetical protein
							WP_025886485.1	JCM25354_RS14100	3203111 - 3203734	[-]	623	hypothetical protein
								JCM25354_RS19545	3204964 - 3205826	[-]	862	IS30 family transposase
								JCM25354_RS19555	3213436 - 3213923	[-]	487	hypothetical protein
								JCM25354_RS19550	3214974 - 3215824	[+]	850	transposase
								JCM25354_RS19525	3216946 - 3217170	[+]	224	hypothetical protein
Asaia platycodi JCM 25414	I	32.307	13014 - 45321				WP_025842155.1	JCM25414_RS14855	11752 - 13068	[+]	1316	hypothetical protein
							WP_025842154.1	JCM25414_RS14850	13014 - 13268	[+]	254	hypothetical protein
							WP_025842153.1	JCM25414_RS14845	13256 - 15289	[+]	2033	hypothetical protein
							WP_051535929.1	JCM25414_RS22055	15286 - 15594	[+]	308	hypothetical protein
							WP_051535928.1	JCM25414_RS22050	15534 - 16346	[+]	812	hypothetical protein
							WP_051535927.1	JCM25414_RS22045	16374 - 16889	[+]	515	hypothetical protein
							WP_025842152.1	JCM25414_RS14835	16947 - 17717	[+]	770	hypothetical protein
							WP_025842151.1	JCM25414_RS22040	17717 - 18439	[+]	722	hypothetical protein
							WP_025842150.1	JCM25414_RS14825	18424 - 18825	[+]	401	hypothetical protein
							WP_025842149.1	JCM25414_RS14820	18818 - 19063	[+]	245	hypothetical protein
							WP_025842148.1	JCM25414_RS14815	19345 - 20721	[+]	1376	hypothetical protein
							WP_051535926.1	JCM25414_RS14810	20711 - 22801	[+]	2090	hypothetical protein
							WP_051535925.1	JCM25414_RS14805	23262 - 23708	[+]	446	hypothetical protein
							WP_025842145.1	JCM25414_RS20900	23751 - 23987	[+]	236	hypothetical protein
							WP_025842144.1	JCM25414_RS14795	24280 - 24708	[+]	428	hypothetical protein
							WP_025842143.1	JCM25414_RS14790	24705 - 25448	[+]	743	hypothetical protein
							WP_051535924.1	JCM25414_RS20895	25559 - 26332	[-]	773	hypothetical protein
							WP_025842142.1	JCM25414_RS14775	26677 - 27168	[-]	491	hypothetical protein
							WP_035443642.1	JCM25414_RS20890	27390 - 27593	[+]	203	hypothetical protein
							WP_025842140.1	JCM25414_RS14765	27798 - 28253	[-]	455	very short patch repair endonuclease
							WP_025842139.1	JCM25414_RS14760	28246 - 29502	[-]	1256	DNA (cytosine-5-)-methyltransferase
							WP_025842138.1	JCM25414_RS14755	29672 - 30904	[+]	1232	restriction endonuclease
							WP_051535923.1	JCM25414_RS14750	31131 - 32321	[+]	1190	site-specific integrase
							WP_025842136.1	JCM25414_RS14740	32654 - 33082	[-]	428	helix-turn-helix domain containing protein
							WP_025842135.1	JCM25414_RS14735	33336 - 34511	[-]	1175	hypothetical protein
							WP_051535922.1	JCM25414_RS14730	34528 - 35853	[-]	1325	hypothetical protein
							WP_051535921.1	JCM25414_RS20885	36098 - 36553	[-]	455	recombinase family protein
							WP_025842133.1	JCM25414_RS14720	36553 - 36990	[-]	437	hypothetical protein
							WP_025842132.1	JCM25414_RS14715	37115 - 37489	[-]	374	hypothetical protein
							WP_025842131.1	JCM25414_RS14710	37656 - 38171	[-]	515	hypothetical protein
							WP_025842130.1	JCM25414_RS14705	38210 - 38983	[-]	773	hypothetical protein
							WP_035443640.1	JCM25414_RS14700	39008 - 39430	[-]	422	hypothetical protein
							WP_025842128.1	JCM25414_RS14695	39692 - 40273	[-]	581	hypothetical protein
								JCM25414_RS20880	40446 - 40650	[-]	204	hypothetical protein
							WP_025841463.1	JCM25414_RS09310	41703 - 42848	[+]	1145	hypothetical protein
								JCM25414_RS22460	43625 - 44281	[-]	656	IS5/IS1182 family transposase
							WP_081775865.1	JCM25414_RS18810	44557 - 45321	[-]	764	EAL domain-containing protein
	II	8.793	72687 - 81480					JCM25414_RS22450	72687 - 73474	[+]	787	capsule biosynthesis protein
								JCM25414_RS22445	74174 - 74623	[+]	449	IS5/IS1182 family transposase
								JCM25414_RS18765	74875 - 76331	[-]	1456	mannose-1-phosphate guanylyltransferase/mannose-6-phosphate isomerase
							WP_051535802.1	JCM25414_RS21755	76817 - 77311	[+]	494	hypothetical protein
							WP_051535801.1	JCM25414_RS21750	77346 - 77975	[+]	629	hypothetical protein
								JCM25414_RS18755	77989 - 78635	[+]	646	ATP-binding protein
							WP_081775861.1	JCM25414_RS22440	78954 - 79145	[+]	191	hypothetical protein
							WP_025841445.1	JCM25414_RS09130	79857 - 80048	[+]	191	hypothetical protein
							WP_025841444.1	JCM25414_RS09120	80671 - 80985	[-]	314	hypothetical protein
							WP_051535800.1	JCM25414_RS21745	81142 - 81480	[-]	338	hypothetical protein
	III	10.603	1281061 - 1291664				WP_025840764.1	JCM25414_RS03665	1281061 - 1281348	[+]	287	Asp-tRNA(Asn)/Glu-tRNA(Gln) amidotransferase subunit GatC
							WP_035442584.1	JCM25414_RS03660	1281348 - 1282826	[+]	1478	Asp-tRNA(Asn)/Glu-tRNA(Gln) amidotransferase subunit GatA
								JCM25414_RS16780	1282823 - 1284278	[+]	1455	aspartyl/glutamyl-tRNA amidotransferase subunit B
							WP_081775779.1	JCM25414_RS22250	1284912 - 1285013	[+]	101	hypothetical protein
							WP_025840762.1	JCM25414_RS03640	1285983 - 1286447	[-]	464	hypothetical protein
							WP_081775778.1	JCM25414_RS03635	1286447 - 1289782	[-]	3335	hypothetical protein
							WP_025840760.1	JCM25414_RS03630	1289982 - 1291226	[+]	1244	hypothetical protein
							WP_025840759.1	JCM25414_RS03625	1291413 - 1291664	[-]	251	hypothetical protein
	IV	32.861	1524410 - 1557271				WP_025842056.1	JCM25414_RS14150	1524410 - 1525006	[+]	596	imidazoleglycerol-phosphate dehydratase HisB
							WP_025842057.1	JCM25414_RS20725	1525003 - 1525350	[+]	347	hypothetical protein
							WP_025842058.1	JCM25414_RS14160	1525347 - 1525988	[+]	641	imidazole glycerol phosphate synthase subunit HisH
								JCM25414_RS20730	1526030 - 1527318	[+]	1288	1-(5-phosphoribosyl)-5-[(5- phosphoribosylamino)methylideneamino]imidazole-4- carboxamide isomerase
							WP_025842059.1	JCM25414_RS14170	1527318 - 1528079	[+]	761	imidazole glycerol phosphate synthase subunit HisF
								JCM25414_RS20735	1528122 - 1528620	[+]	498	phosphoribosyl-ATP diphosphatase
							WP_025842060.1	JCM25414_RS14180	1528624 - 1529013	[+]	389	histidine triad nucleotide-binding protein
							WP_025842061.1	JCM25414_RS14190	1529201 - 1530214	[-]	1013	hypothetical protein
							WP_025842062.1	JCM25414_RS20740	1530211 - 1530477	[-]	266	hypothetical protein
							WP_025842063.1	JCM25414_RS14200	1530508 - 1530786	[-]	278	hypothetical protein
							WP_025842064.1	JCM25414_RS14205	1530783 - 1531076	[-]	293	hypothetical protein
							WP_081775954.1	JCM25414_RS20745	1531473 - 1532021	[-]	548	XRE family transcriptional regulator
							WP_081775956.1	JCM25414_RS22635	1531911 - 1532135	[+]	224	hypothetical protein
							WP_025842066.1	JCM25414_RS14215	1532285 - 1532752	[+]	467	hypothetical protein
							WP_025842067.1	JCM25414_RS14220	1532771 - 1533346	[+]	575	hypothetical protein
							WP_025842068.1	JCM25414_RS14225	1533346 - 1533534	[+]	188	hypothetical protein
							WP_025842069.1	JCM25414_RS14230	1533527 - 1534039	[+]	512	hypothetical protein
							WP_051535913.1	JCM25414_RS14235	1534015 - 1534920	[+]	905	hypothetical protein
							WP_025842071.1	JCM25414_RS14245	1535060 - 1535356	[+]	296	hypothetical protein
							WP_025842072.1	JCM25414_RS14250	1535356 - 1535793	[+]	437	hypothetical protein
							WP_025842073.1	JCM25414_RS14255	1535790 - 1536347	[+]	557	hypothetical protein
							WP_025842074.1	JCM25414_RS14260	1536344 - 1536823	[+]	479	hypothetical protein
							WP_025842075.1	JCM25414_RS14265	1536960 - 1537370	[+]	410	hypothetical protein
							WP_081775955.1	JCM25414_RS22640	1537665 - 1537871	[+]	206	HNH endonuclease
							WP_025842204.1	JCM25414_RS15245	1539586 - 1539807	[-]	221	hypothetical protein
							WP_025842203.1	JCM25414_RS15240	1540026 - 1540730	[-]	704	hypothetical protein
								JCM25414_RS22690	1541294 - 1541771	[-]	477	hypothetical protein
							WP_025842205.1	JCM25414_RS15250	1543171 - 1544424	[-]	1253	hypothetical protein
								JCM25414_RS21015	1545425 - 1546285	[-]	860	hypothetical protein
								JCM25414_RS21010	1547286 - 1547846	[-]	560	hypothetical protein
							WP_025842198.1	JCM25414_RS15180	1547825 - 1549276	[-]	1451	hypothetical protein
							WP_025842199.1	JCM25414_RS15185	1549294 - 1551024	[-]	1730	hypothetical protein
							WP_025842200.1	JCM25414_RS15190	1551246 - 1551581	[-]	335	hypothetical protein
							WP_081775969.1	JCM25414_RS22685	1551736 - 1551930	[-]	194	hypothetical protein
							WP_025842201.1	JCM25414_RS15200	1552122 - 1552682	[-]	560	hypothetical protein
								JCM25414_RS19695	1553887 - 1554324	[-]	437	hypothetical protein
							WP_025841750.1	JCM25414_RS11600	1554408 - 1555412	[-]	1004	hypothetical protein
							WP_025841751.1	JCM25414_RS11605	1555469 - 1557271	[-]	1802	hypothetical protein
	V	4.811	1536960 - 1541771				WP_025842075.1	JCM25414_RS14265	1536960 - 1537370	[+]	410	hypothetical protein
							WP_081775955.1	JCM25414_RS22640	1537665 - 1537871	[+]	206	HNH endonuclease
							WP_025842204.1	JCM25414_RS15245	1539586 - 1539807	[-]	221	hypothetical protein
							WP_025842203.1	JCM25414_RS15240	1540026 - 1540730	[-]	704	hypothetical protein
								JCM25414_RS22690	1541294 - 1541771	[-]	477	hypothetical protein
	VI	61.653	2521352 - 2583005				WP_025840441.1	JCM25414_RS01005	2521352 - 2522461	[+]	1109	ABC transporter ATP-binding protein
							WP_081775729.1	JCM25414_RS15660	2522413 - 2523723	[+]	1310	hypothetical protein
							WP_025840440.1	JCM25414_RS00995	2523716 - 2523964	[+]	248	hypothetical protein
							WP_025840439.1	JCM25414_RS00990	2523957 - 2524460	[+]	503	YcgN family cysteine cluster protein
							WP_051535589.1	JCM25414_RS15655	2524657 - 2525127	[+]	470	M48 family peptidase
							WP_081775749.1	JCM25414_RS00975	2525768 - 2526997	[+]	1229	integrase
							WP_025840437.1	JCM25414_RS00970	2527643 - 2528170	[-]	527	hypothetical protein
							WP_025840436.1	JCM25414_RS00965	2528191 - 2528574	[+]	383	hypothetical protein
							WP_025840435.1	JCM25414_RS00960	2528571 - 2529602	[+]	1031	hypothetical protein
							WP_025840434.1	JCM25414_RS00955	2530018 - 2530536	[+]	518	hypothetical protein
							WP_025840433.1	JCM25414_RS00950	2530584 - 2532692	[+]	2108	hypothetical protein
							WP_025840432.1	JCM25414_RS22150	2532692 - 2533171	[+]	479	hypothetical protein
							WP_025840429.1	JCM25414_RS00930	2534509 - 2534922	[-]	413	RusA family crossover junction endodeoxyribonuclease
							WP_051535588.1	JCM25414_RS00925	2535336 - 2536169	[-]	833	TIGR02391 family protein
								JCM25414_RS15645	2536138 - 2536994	[-]	856	hypothetical protein
							WP_025840427.1	JCM25414_RS00910	2537697 - 2538890	[+]	1193	hypothetical protein
							WP_035442457.1	JCM25414_RS15640	2539087 - 2539401	[-]	314	hypothetical protein
							WP_025840425.1	JCM25414_RS00900	2540382 - 2540987	[-]	605	recombinase family protein
							WP_025840424.1	JCM25414_RS00895	2541263 - 2542108	[+]	845	hypothetical protein
							WP_025840423.1	JCM25414_RS00890	2542119 - 2543024	[+]	905	hypothetical protein
							WP_025840422.1	JCM25414_RS00885	2543049 - 2543648	[-]	599	recombinase family protein
							WP_025840421.1	JCM25414_RS22145	2543963 - 2544454	[+]	491	XRE family transcriptional regulator
							WP_025840420.1	JCM25414_RS15630	2544549 - 2545046	[+]	497	plasmid mobilization relaxosome protein MobC
								JCM25414_RS15625	2545074 - 2545884	[+]	810	hypothetical protein
								JCM25414_RS15620	2547397 - 2549980	[-]	2583	TonB-dependent receptor
								JCM25414_RS00855	2550081 - 2551349	[-]	1268	peptidase M20
							WP_025840418.1	JCM25414_RS00845	2551549 - 2552286	[-]	737	amino acid ABC transporter ATP-binding protein
							WP_025840417.1	JCM25414_RS00840	2552283 - 2555219	[-]	2936	FAD-dependent oxidoreductase
							WP_025840416.1	JCM25414_RS00835	2555229 - 2555960	[-]	731	amino acid ABC transporter permease
								JCM25414_RS22140	2556024 - 2556726	[-]	702	amino acid ABC transporter
								JCM25414_RS15615	2556923 - 2557812	[-]	889	dihydrodipicolinate synthase family protein
								JCM25414_RS15610	2557859 - 2558600	[-]	741	ABC transporter ATP-binding protein
								JCM25414_RS22135	2558587 - 2559239	[-]	652	polar amino acid ABC transporter permease
							WP_025840415.1	JCM25414_RS00815	2559236 - 2559895	[-]	659	amino acid ABC transporter permease
							WP_025840414.1	JCM25414_RS00810	2559892 - 2560767	[-]	875	arginine ABC transporter substrate-binding protein
							WP_051535630.1	JCM25414_RS00805	2560913 - 2561167	[+]	254	hypothetical protein
								JCM25414_RS15600	2561154 - 2562577	[+]	1423	FAD/NAD(P)-binding oxidoreductase
								JCM25414_RS15595	2562574 - 2563744	[+]	1170	FAD-dependent oxidoreductase
								JCM25414_RS15590	2563755 - 2564701	[+]	946	dihydrodipicolinate synthase family protein
							WP_025840412.1	JCM25414_RS00785	2564698 - 2565351	[+]	653	GntR family transcriptional regulator
								JCM25414_RS15585	2565379 - 2566774	[+]	1395	dihydropyrimidinase
							WP_035442371.1	JCM25414_RS00775	2566797 - 2567135	[+]	338	hypothetical protein
								JCM25414_RS22130	2567426 - 2567644	[-]	218	hypothetical protein
							WP_025840410.1	JCM25414_RS15580	2568002 - 2568838	[+]	836	hypothetical protein
							WP_081775728.1	JCM25414_RS15575	2568861 - 2570012	[-]	1151	hypothetical protein
								JCM25414_RS15570	2570357 - 2571099	[-]	742	short-chain dehydrogenase
							WP_025840409.1	JCM25414_RS00755	2571487 - 2572413	[-]	926	AraC family transcriptional regulator
							WP_081775727.1	JCM25414_RS15565	2572917 - 2574767	[+]	1850	hypothetical protein
								JCM25414_RS15560	2575448 - 2576580	[-]	1132	hypothetical protein
								JCM25414_RS15555	2576794 - 2577826	[-]	1032	Zn-dependent oxidoreductase
							WP_035442445.1	JCM25414_RS15550	2577816 - 2578292	[+]	476	HxlR family transcriptional regulator
								JCM25414_RS15545	2578455 - 2579710	[-]	1255	FAD-dependent oxidoreductase
								JCM25414_RS15540	2579736 - 2581099	[-]	1363	aldehyde dehydrogenase family protein
							WP_051535584.1	JCM25414_RS15535	2581214 - 2582383	[-]	1169	amino acid permease
							WP_025840405.1	JCM25414_RS00715	2582598 - 2583005	[-]	407	tautomerase family protein
	VII	6.709	2532692 - 2539401				WP_025840432.1	JCM25414_RS22150	2532692 - 2533171	[+]	479	hypothetical protein
							WP_025840429.1	JCM25414_RS00930	2534509 - 2534922	[-]	413	RusA family crossover junction endodeoxyribonuclease
							WP_051535588.1	JCM25414_RS00925	2535336 - 2536169	[-]	833	TIGR02391 family protein
								JCM25414_RS15645	2536138 - 2536994	[-]	856	hypothetical protein
							WP_025840427.1	JCM25414_RS00910	2537697 - 2538890	[+]	1193	hypothetical protein
							WP_035442457.1	JCM25414_RS15640	2539087 - 2539401	[-]	314	hypothetical protein
	VIII	15.779	3155839 - 3171618				WP_025841007.1	JCM25414_RS05720	3155839 - 3156057	[+]	218	hypothetical protein
								JCM25414_RS17555	3156112 - 3157601	[+]	1489	type I glutamate--ammonia ligase
							WP_025841006.1	JCM25414_RS05700	3158044 - 3161142	[-]	3098	type I restriction endonuclease subunit R
							WP_025841005.1	JCM25414_RS05695	3161188 - 3162123	[-]	935	transporter
							WP_035442732.1	JCM25414_RS22330	3162120 - 3163403	[-]	1283	restriction endonuclease subunit S
							WP_025841002.1	JCM25414_RS05675	3163400 - 3165241	[-]	1841	SAM-dependent DNA methyltransferase
							WP_025841001.1	JCM25414_RS05670	3165456 - 3166451	[-]	995	site-specific integrase
							WP_025841000.1	JCM25414_RS05665	3166759 - 3167079	[+]	320	HNH endonuclease
							WP_081775809.1	JCM25414_RS21460	3167088 - 3168332	[-]	1244	AI-2E family transporter
							WP_025840998.1	JCM25414_RS05655	3168627 - 3168977	[+]	350	hypothetical protein
							WP_025840997.1	JCM25414_RS05650	3168979 - 3169191	[+]	212	hypothetical protein
							WP_025840996.1	JCM25414_RS05645	3169184 - 3169450	[+]	266	hypothetical protein
							WP_025840995.1	JCM25414_RS05640	3169532 - 3170041	[-]	509	hypothetical protein
							WP_035442768.1	JCM25414_RS05635	3170511 - 3171062	[-]	551	TetR family transcriptional regulator
							WP_025840993.1	JCM25414_RS05630	3171121 - 3171618	[+]	497	DUF4188 domain-containing protein
A. bogorensis SF2.1	I	22.037	55634 - 77671				WP_023978179.1	ASAP_RS11500	55634 - 55957	[+]	323	DNA-binding protein
								ASAP_RS11495	57129 - 57941	[-]	812	hypothetical protein
							WP_023978177.1	ASAP_RS11490	57969 - 58460	[-]	491	plasmid mobilization relaxosome protein MobC
							WP_023978176.1	ASAP_RS11485	58726 - 59022	[-]	296	XRE family transcriptional regulator
							WP_023978175.1	ASAP_RS11480	59341 - 59940	[+]	599	recombinase family protein
							WP_023978174.1	ASAP_RS11475	59964 - 60824	[-]	860	hypothetical protein
							WP_035444285.1	ASAP_RS11470	60835 - 61680	[-]	845	hypothetical protein
							WP_081866875.1	ASAP_RS11465	61955 - 62587	[+]	632	recombinase family protein
								ASAP_RS11460	62796 - 63011	[+]	215	hypothetical protein
							WP_023978171.1	ASAP_RS11455	63047 - 63529	[+]	482	molecular chaperone Hsp20
							WP_023978170.1	ASAP_RS11450	63605 - 63946	[+]	341	hypothetical protein
							WP_031240375.1	ASAP_RS11445	63995 - 64552	[-]	557	hypothetical protein
								ASAP_RS11440	64791 - 65116	[-]	325	hypothetical protein
							WP_031240373.1	ASAP_RS11435	65113 - 65745	[-]	632	hypothetical protein
							WP_023978166.1	ASAP_RS11430	65822 - 66091	[-]	269	hypothetical protein
								ASAP_RS11425	66665 - 66979	[-]	314	IS630 family transposase
							WP_023977971.1	ASAP_RS11420	67013 - 69910	[-]	2897	Tn3 family transposase
							WP_023977972.1	ASAP_RS11415	70005 - 70634	[+]	629	DNA resolvase
							WP_035444282.1	ASAP_RS11410	70794 - 71855	[+]	1061	hypothetical protein
							WP_081866874.1	ASAP_RS16020	71984 - 72268	[-]	284	hypothetical protein
							WP_081866873.1	ASAP_RS16015	72344 - 72634	[+]	290	hypothetical protein
							WP_023977975.1	ASAP_RS11395	72964 - 74229	[+]	1265	anibiotic ABC transporter
								ASAP_RS16010	74280 - 74690	[+]	410	hypothetical protein
								ASAP_RS15920	76017 - 76399	[+]	382	hypothetical protein
							WP_051757680.1	ASAP_RS07975	76544 - 77671	[-]	1127	site-specific integrase
	II	4.415	71984 - 76399				WP_081866874.1	ASAP_RS16020	71984 - 72268	[-]	284	hypothetical protein
							WP_081866873.1	ASAP_RS16015	72344 - 72634	[+]	290	hypothetical protein
							WP_023977975.1	ASAP_RS11395	72964 - 74229	[+]	1265	anibiotic ABC transporter
								ASAP_RS16010	74280 - 74690	[+]	410	hypothetical protein
								ASAP_RS15920	76017 - 76399	[+]	382	hypothetical protein
	III	4.271	249905 - 254176				WP_023979256.1	ASAP_RS10270	249905 - 250627	[-]	722	HAD-IB family hydrolase
								ASAP_RS03970	252160 - 253073	[-]	913	hypothetical protein
								ASAP_RS15815	253499 - 254176	[-]	677	IS5/IS1182 family transposase
	IV	6.26	723801 - 730061					ASAP_RS04310	723801 - 724043	[+]	242	IS5/IS1182 family transposase
								ASAP_RS04305	724442 - 725712	[-]	1270	hypothetical protein
								ASAP_RS10260	726713 - 727216	[-]	503	hypothetical protein
							WP_023979117.1	ASAP_RS10255	727655 - 728629	[-]	974	hypothetical protein
							WP_081866834.1	ASAP_RS10250	728977 - 729348	[-]	371	hypothetical protein
								ASAP_RS10245	729336 - 730061	[-]	725	hypothetical protein
	V	98.193	1581352 - 1679545				WP_023977238.1	ASAP_RS07220	1581352 - 1581834	[+]	482	phosphoribosyl-ATP diphosphatase
							WP_023977237.1	ASAP_RS07225	1581838 - 1582215	[+]	377	histidine triad nucleotide-binding protein
							WP_081866788.1	ASAP_RS15530	1582407 - 1583453	[-]	1046	site-specific integrase
							WP_023977234.1	ASAP_RS07245	1583619 - 1583876	[-]	257	XRE family transcriptional regulator
							WP_023977233.1	ASAP_RS07250	1583869 - 1584375	[-]	506	class I SAM-dependent methyltransferase
							WP_023977232.1	ASAP_RS07255	1584368 - 1584730	[-]	362	hypothetical protein
							WP_023977231.1	ASAP_RS07260	1584727 - 1585257	[-]	530	hypothetical protein
							WP_081866807.1	ASAP_RS07265	1585394 - 1585978	[-]	584	3'-5' exonuclease
							WP_023977228.1	ASAP_RS15535	1585981 - 1586622	[-]	641	hypothetical protein
							WP_023977227.1	ASAP_RS07275	1586622 - 1587305	[-]	683	exonuclease
							WP_035444088.1	ASAP_RS07280	1587302 - 1587643	[-]	341	hypothetical protein
							WP_023977224.1	ASAP_RS07285	1587813 - 1588019	[-]	206	hypothetical protein
							WP_023977223.1	ASAP_RS07290	1588019 - 1588279	[-]	260	hypothetical protein
							WP_023977222.1	ASAP_RS07295	1588378 - 1588569	[-]	191	hypothetical protein
							WP_051395760.1	ASAP_RS15540	1588569 - 1589468	[-]	899	hypothetical protein
							WP_081866789.1	ASAP_RS15545	1589665 - 1590144	[-]	479	XRE family transcriptional regulator
							WP_023977219.1	ASAP_RS07310	1590193 - 1590531	[-]	338	hypothetical protein
							WP_051395759.1	ASAP_RS15550	1590668 - 1591153	[-]	485	hypothetical protein
							WP_023977217.1	ASAP_RS07320	1591403 - 1591684	[-]	281	hypothetical protein
							WP_023977215.1	ASAP_RS07325	1591925 - 1592398	[+]	473	hypothetical protein
							WP_023977214.1	ASAP_RS07330	1592400 - 1592585	[+]	185	hypothetical protein
								ASAP_RS07335	1592587 - 1593061	[+]	474	single-stranded DNA-binding protein
							WP_023977212.1	ASAP_RS07340	1593067 - 1593330	[-]	263	hypothetical protein
							WP_023977210.1	ASAP_RS07345	1593854 - 1594051	[+]	197	hypothetical protein
							WP_023977209.1	ASAP_RS07350	1594048 - 1594323	[+]	275	DUF2312 domain-containing protein
							WP_035444089.1	ASAP_RS07355	1594327 - 1594608	[+]	281	hypothetical protein
							WP_023977207.1	ASAP_RS07360	1594602 - 1594835	[+]	233	hypothetical protein
							WP_031239835.1	ASAP_RS07365	1594823 - 1595245	[+]	422	hypothetical protein
							WP_051395758.1	ASAP_RS15555	1595242 - 1596246	[+]	1004	DUF1376 domain-containing protein
							WP_023977204.1	ASAP_RS07375	1596243 - 1596422	[+]	179	hypothetical protein
							WP_023977203.1	ASAP_RS15560	1596409 - 1597902	[+]	1493	hypothetical protein
							WP_023977201.1	ASAP_RS07385	1598976 - 1599257	[-]	281	hypothetical protein
							WP_023977200.1	ASAP_RS07390	1599557 - 1600144	[+]	587	hypothetical protein
							WP_023977199.1	ASAP_RS07395	1600208 - 1600558	[+]	350	hypothetical protein
							WP_023977198.1	ASAP_RS15875	1600534 - 1601013	[+]	479	hypothetical protein
							WP_023977197.1	ASAP_RS07405	1601013 - 1602311	[+]	1298	DNA-packaging protein
							WP_023977196.1	ASAP_RS07410	1602322 - 1603770	[+]	1448	DUF1073 domain-containing protein
							WP_035439228.1	ASAP_RS07415	1603779 - 1604534	[+]	755	head morphogenesis protein
							WP_081866790.1	ASAP_RS07420	1604689 - 1604931	[-]	242	hypothetical protein
							WP_081866791.1	ASAP_RS15570	1604930 - 1606504	[+]	1574	DUF2213 domain-containing protein
							WP_023977191.1	ASAP_RS07430	1606514 - 1607026	[+]	512	hypothetical protein
							WP_023977190.1	ASAP_RS07435	1607081 - 1608127	[+]	1046	DUF2184 domain-containing protein
							WP_051395756.1	ASAP_RS07440	1608357 - 1608803	[+]	446	DUF4054 domain-containing protein
							WP_051395775.1	ASAP_RS07445	1608842 - 1609360	[+]	518	hypothetical protein
							WP_023977187.1	ASAP_RS07450	1609360 - 1609734	[+]	374	hypothetical protein
							WP_023977186.1	ASAP_RS07455	1609738 - 1610316	[+]	578	hypothetical protein
							WP_023977185.1	ASAP_RS07460	1610313 - 1611431	[+]	1118	DUF3383 domain-containing protein
							WP_023977184.1	ASAP_RS07465	1611443 - 1611895	[+]	452	DUF3277 domain-containing protein
							WP_023977183.1	ASAP_RS15575	1611895 - 1612311	[+]	416	hypothetical protein
							WP_023977181.1	ASAP_RS15580	1612505 - 1614703	[+]	2198	lytic transglycosylase
							WP_051395755.1	ASAP_RS07480	1614700 - 1615392	[+]	692	hypothetical protein
							WP_023977179.1	ASAP_RS07485	1615396 - 1616178	[-]	782	hypothetical protein
							WP_023977178.1	ASAP_RS07490	1616259 - 1617449	[-]	1190	hypothetical protein
							WP_081866792.1	ASAP_RS07495	1617750 - 1618058	[-]	308	Arc family DNA-binding protein
							WP_081866793.1	ASAP_RS15585	1618316 - 1619140	[+]	824	hypothetical protein
							WP_035444091.1	ASAP_RS07505	1619427 - 1619669	[-]	242	hypothetical protein
							WP_023977172.1	ASAP_RS07510	1619703 - 1620098	[-]	395	Arc family DNA-binding protein
							WP_023977170.1	ASAP_RS07515	1620395 - 1620736	[+]	341	hypothetical protein
							WP_023977169.1	ASAP_RS15590	1620733 - 1621596	[+]	863	antirepressor
							WP_023977168.1	ASAP_RS07530	1621593 - 1621877	[+]	284	hypothetical protein
							WP_023977166.1	ASAP_RS07535	1622039 - 1622518	[-]	479	hypothetical protein
							WP_023977165.1	ASAP_RS07540	1622600 - 1623049	[-]	449	hypothetical protein
							WP_023977164.1	ASAP_RS07545	1623807 - 1624322	[+]	515	DUF4065 domain-containing protein
							WP_023977163.1	ASAP_RS07550	1624329 - 1624826	[+]	497	hypothetical protein
							WP_023977162.1	ASAP_RS07555	1625038 - 1625358	[+]	320	hypothetical protein
							WP_023977161.1	ASAP_RS07560	1625442 - 1626326	[+]	884	hypothetical protein
							WP_023977160.1	ASAP_RS07565	1626326 - 1626994	[+]	668	translation initiation factor IF-2
							WP_023977159.1	ASAP_RS07570	1626998 - 1627345	[+]	347	hypothetical protein
							WP_023977158.1	ASAP_RS07575	1627345 - 1628547	[+]	1202	hypothetical protein
							WP_023977157.1	ASAP_RS07580	1628549 - 1629115	[+]	566	DUF2612 domain-containing protein
							WP_023977156.1	ASAP_RS07585	1629140 - 1631017	[+]	1877	hypothetical protein
							WP_023977155.1	ASAP_RS07590	1631029 - 1631238	[+]	209	hypothetical protein
							WP_023977154.1	ASAP_RS07595	1631245 - 1632024	[+]	779	hypothetical protein
							WP_023977153.1	ASAP_RS07600	1632021 - 1633658	[+]	1637	hypothetical protein
							WP_023977152.1	ASAP_RS07605	1633723 - 1634034	[+]	311	hypothetical protein
							WP_023977151.1	ASAP_RS07610	1634031 - 1634522	[+]	491	muraminidase
							WP_023977150.1	ASAP_RS07615	1634519 - 1634749	[+]	230	hypothetical protein
							WP_023977149.1	ASAP_RS07620	1634807 - 1635025	[+]	218	hypothetical protein
							WP_023977148.1	ASAP_RS07625	1635022 - 1635255	[+]	233	hypothetical protein
							WP_023977147.1	ASAP_RS07630	1635252 - 1635458	[+]	206	hypothetical protein
							WP_023977146.1	ASAP_RS07635	1635485 - 1635760	[-]	275	hypothetical protein
							WP_023977145.1	ASAP_RS07640	1636418 - 1637539	[+]	1121	site-specific integrase
							WP_023977144.1	ASAP_RS07645	1637826 - 1638929	[-]	1103	FAD-dependent oxidoreductase
							WP_023977143.1	ASAP_RS07650	1638993 - 1639433	[+]	440	MarR family transcriptional regulator
							WP_081866808.1	ASAP_RS07655	1639564 - 1640103	[+]	539	DUF417 domain-containing protein
							WP_023977141.1	ASAP_RS07660	1640304 - 1641056	[-]	752	cation transporter
								ASAP_RS07665	1641121 - 1641529	[+]	408	MerR family transcriptional regulator
							WP_023977140.1	ASAP_RS07670	1641808 - 1642011	[-]	203	hypothetical protein
								ASAP_RS15880	1641910 - 1642171	[+]	261	hypothetical protein
								ASAP_RS07675	1642227 - 1643017	[-]	790	hypothetical protein
							WP_081866809.1	ASAP_RS15885	1642990 - 1643070	[+]	80	hypothetical protein
							WP_023977139.1	ASAP_RS07680	1643131 - 1644024	[-]	893	NAD(P)-dependent oxidoreductase
							WP_023977138.1	ASAP_RS07685	1644021 - 1645022	[-]	1001	lysophospholipase
							WP_023977137.1	ASAP_RS07690	1645032 - 1645337	[-]	305	EthD family reductase
							WP_023977136.1	ASAP_RS07695	1645334 - 1646047	[-]	713	oxidoreductase
							WP_023977135.1	ASAP_RS07700	1646117 - 1646737	[+]	620	TetR/AcrR family transcriptional regulator
								ASAP_RS15890	1646808 - 1647565	[+]	757	IS5/IS1182 family transposase
							WP_031239814.1	ASAP_RS07715	1647575 - 1648513	[-]	938	LysR family transcriptional regulator
								ASAP_RS07720	1648512 - 1649536	[+]	1024	MBL fold metallo-hydrolase
							WP_023977131.1	ASAP_RS07725	1649533 - 1650477	[+]	944	alpha/beta hydrolase
								ASAP_RS07730	1650887 - 1651495	[+]	608	hypothetical protein
								ASAP_RS07735	1651505 - 1651897	[-]	392	amino acid-binding ACT domain-containing protein
								ASAP_RS15895	1651884 - 1652243	[-]	359	antibiotic biosynthesis monooxygenase
							WP_023977129.1	ASAP_RS07740	1652317 - 1652997	[+]	680	ArsR family transcriptional regulator
							WP_023977128.1	ASAP_RS07745	1653051 - 1653878	[-]	827	oxidoreductase
								ASAP_RS07750	1653974 - 1654356	[+]	382	AraC family transcriptional regulator
							WP_035444093.1	ASAP_RS07755	1654516 - 1655346	[+]	830	AraC family transcriptional regulator
							WP_081866794.1	ASAP_RS07760	1655463 - 1656884	[-]	1421	PLP-dependent aminotransferase family protein
							WP_023977125.1	ASAP_RS07765	1656986 - 1657846	[+]	860	EamA/RhaT family transporter
							WP_023977124.1	ASAP_RS07770	1657889 - 1659097	[+]	1208	aminotransferase
							WP_023977123.1	ASAP_RS07775	1659099 - 1659992	[+]	893	dihydrodipicolinate synthase family protein
							WP_081866795.1	ASAP_RS07780	1660298 - 1661638	[-]	1340	hypothetical protein
							WP_035444096.1	ASAP_RS07790	1661945 - 1662274	[-]	329	addiction module antidote protein, HigA family
							WP_035444111.1	ASAP_RS07795	1662264 - 1662554	[-]	290	plasmid maintenance system killer
								ASAP_RS15900	1662929 - 1663070	[+]	141	IS5/IS1182 family transposase
							WP_081866810.1	ASAP_RS15905	1663173 - 1663493	[+]	320	hypothetical protein
							WP_023979455.1	ASAP_RS07805	1663722 - 1664345	[-]	623	hypothetical protein
								ASAP_RS07810	1664615 - 1665038	[-]	423	MFS transporter
								ASAP_RS07890	1666513 - 1667567	[+]	1054	IS110 family transposase
							WP_035444113.1	ASAP_RS07885	1667713 - 1671507	[-]	3794	TonB-dependent receptor
							WP_081866812.1	ASAP_RS07880	1671834 - 1672055	[+]	221	hypothetical protein
								ASAP_RS07875	1672065 - 1672962	[+]	897	IS701 family transposase
							WP_081866813.1	ASAP_RS07870	1673182 - 1673709	[-]	527	hypothetical protein
								ASAP_RS15915	1674210 - 1674290	[-]	80	cell filamentation protein Fic
								ASAP_RS07865	1674273 - 1675015	[+]	742	IS481 family transposase
								ASAP_RS07860	1675033 - 1676223	[-]	1190	IS3 family transposase
							WP_023977960.1	ASAP_RS07850	1676326 - 1677435	[+]	1109	IS110 family transposase
								ASAP_RS15910	1677765 - 1677967	[+]	202	integrase
							WP_023977962.1	ASAP_RS07845	1678340 - 1679545	[+]	1205	NarK/NasA family nitrate transporter
							WP_081866811.1	ASAP_RS07840	1679485 - 1681065	[+]	1580	hypothetical protein
	VI	7.854	1591403 - 1599257				WP_023977217.1	ASAP_RS07320	1591403 - 1591684	[-]	281	hypothetical protein
							WP_023977215.1	ASAP_RS07325	1591925 - 1592398	[+]	473	hypothetical protein
							WP_023977214.1	ASAP_RS07330	1592400 - 1592585	[+]	185	hypothetical protein
								ASAP_RS07335	1592587 - 1593061	[+]	474	single-stranded DNA-binding protein
							WP_023977212.1	ASAP_RS07340	1593067 - 1593330	[-]	263	hypothetical protein
							WP_023977210.1	ASAP_RS07345	1593854 - 1594051	[+]	197	hypothetical protein
							WP_023977209.1	ASAP_RS07350	1594048 - 1594323	[+]	275	DUF2312 domain-containing protein
							WP_035444089.1	ASAP_RS07355	1594327 - 1594608	[+]	281	hypothetical protein
							WP_023977207.1	ASAP_RS07360	1594602 - 1594835	[+]	233	hypothetical protein
							WP_031239835.1	ASAP_RS07365	1594823 - 1595245	[+]	422	hypothetical protein
							WP_051395758.1	ASAP_RS15555	1595242 - 1596246	[+]	1004	DUF1376 domain-containing protein
							WP_023977204.1	ASAP_RS07375	1596243 - 1596422	[+]	179	hypothetical protein
							WP_023977203.1	ASAP_RS15560	1596409 - 1597902	[+]	1493	hypothetical protein
							WP_023977201.1	ASAP_RS07385	1598976 - 1599257	[-]	281	hypothetical protein
	VII	7.918	1619427 - 1627345				WP_035444091.1	ASAP_RS07505	1619427 - 1619669	[-]	242	hypothetical protein
							WP_023977172.1	ASAP_RS07510	1619703 - 1620098	[-]	395	Arc family DNA-binding protein
							WP_023977170.1	ASAP_RS07515	1620395 - 1620736	[+]	341	hypothetical protein
							WP_023977169.1	ASAP_RS15590	1620733 - 1621596	[+]	863	antirepressor
							WP_023977168.1	ASAP_RS07530	1621593 - 1621877	[+]	284	hypothetical protein
							WP_023977166.1	ASAP_RS07535	1622039 - 1622518	[-]	479	hypothetical protein
							WP_023977165.1	ASAP_RS07540	1622600 - 1623049	[-]	449	hypothetical protein
							WP_023977164.1	ASAP_RS07545	1623807 - 1624322	[+]	515	DUF4065 domain-containing protein
							WP_023977163.1	ASAP_RS07550	1624329 - 1624826	[+]	497	hypothetical protein
							WP_023977162.1	ASAP_RS07555	1625038 - 1625358	[+]	320	hypothetical protein
							WP_023977161.1	ASAP_RS07560	1625442 - 1626326	[+]	884	hypothetical protein
							WP_023977160.1	ASAP_RS07565	1626326 - 1626994	[+]	668	translation initiation factor IF-2
							WP_023977159.1	ASAP_RS07570	1626998 - 1627345	[+]	347	hypothetical protein
	VIII	4.389	1671834 - 1676223				WP_081866812.1	ASAP_RS07880	1671834 - 1672055	[+]	221	hypothetical protein
								ASAP_RS07875	1672065 - 1672962	[+]	897	IS701 family transposase
							WP_081866813.1	ASAP_RS07870	1673182 - 1673709	[-]	527	hypothetical protein
								ASAP_RS15915	1674210 - 1674290	[-]	80	cell filamentation protein Fic
								ASAP_RS07865	1674273 - 1675015	[+]	742	IS481 family transposase
								ASAP_RS07860	1675033 - 1676223	[-]	1190	IS3 family transposase
	IX	36.494	2325888 - 2362382				WP_023977602.1	ASAP_RS02365	2325888 - 2326127	[+]	239	hypothetical protein
							WP_031239982.1	ASAP_RS02370	2326838 - 2327233	[+]	395	type II toxin-antitoxin system HicB family antitoxin
							WP_023977600.1	ASAP_RS02375	2327861 - 2328304	[+]	443	hypothetical protein
							WP_081866687.1	ASAP_RS02380	2328344 - 2329498	[-]	1154	site-specific integrase
							WP_023977598.1	ASAP_RS02390	2329595 - 2330113	[-]	518	hypothetical protein
							WP_023977597.1	ASAP_RS02395	2330113 - 2330331	[-]	218	hypothetical protein
							WP_023977596.1	ASAP_RS02400	2330328 - 2330576	[-]	248	hypothetical protein
							WP_023977595.1	ASAP_RS02405	2330573 - 2330908	[-]	335	hypothetical protein
							WP_023977594.1	ASAP_RS15780	2331165 - 2331515	[-]	350	XRE family transcriptional regulator
							WP_035439313.1	ASAP_RS15785	2331606 - 2331953	[+]	347	XRE family transcriptional regulator
							WP_023977592.1	ASAP_RS02420	2332102 - 2332551	[+]	449	hypothetical protein
							WP_023977591.1	ASAP_RS02425	2332806 - 2333054	[+]	248	helix-turn-helix domain containing protein
							WP_035439321.1	ASAP_RS02430	2333092 - 2334081	[+]	989	hypothetical protein
							WP_023977589.1	ASAP_RS02435	2334068 - 2335918	[+]	1850	hypothetical protein
							WP_023977588.1	ASAP_RS02440	2335932 - 2336111	[-]	179	hypothetical protein
							WP_023977587.1	ASAP_RS02445	2336214 - 2336657	[+]	443	hypothetical protein
							WP_023977586.1	ASAP_RS02450	2336664 - 2336861	[+]	197	hypothetical protein
								ASAP_RS15370	2338147 - 2338581	[+]	434	head protein
							WP_023979265.1	ASAP_RS15365	2338766 - 2339971	[+]	1205	phage major capsid protein
							WP_023979264.1	ASAP_RS15740	2339983 - 2340642	[+]	659	hypothetical protein
							WP_023979263.1	ASAP_RS15355	2340639 - 2340962	[+]	323	hypothetical protein
							WP_023979262.1	ASAP_RS15350	2340962 - 2341387	[+]	425	hypothetical protein
							WP_023979261.1	ASAP_RS15345	2341448 - 2342398	[+]	950	hypothetical protein
							WP_023979260.1	ASAP_RS15340	2342458 - 2342871	[+]	413	hypothetical protein
							WP_023979259.1	ASAP_RS15335	2342946 - 2343224	[+]	278	hypothetical protein
							WP_023979258.1	ASAP_RS15330	2343221 - 2343937	[+]	716	hypothetical protein
							WP_035444568.1	ASAP_RS15325	2343943 - 2348343	[+]	4400	hypothetical protein
							WP_035444566.1	ASAP_RS15320	2348259 - 2349050	[+]	791	hypothetical protein
							WP_051757808.1	ASAP_RS15735	2349091 - 2350074	[+]	983	hypothetical protein
							WP_051757807.1	ASAP_RS15730	2350002 - 2350724	[+]	722	hypothetical protein
							WP_023979469.1	ASAP_RS15310	2350748 - 2351209	[-]	461	hypothetical protein
							WP_035444563.1	ASAP_RS15305	2351468 - 2352697	[+]	1229	hypothetical protein
							WP_023979270.1	ASAP_RS15300	2352701 - 2353510	[+]	809	hypothetical protein
							WP_051757805.1	ASAP_RS15725	2353580 - 2354236	[+]	656	hypothetical protein
							WP_023979268.1	ASAP_RS15290	2354296 - 2354814	[+]	518	hypothetical protein
							WP_023979267.1	ASAP_RS15285	2354811 - 2355464	[+]	653	hypothetical protein
							WP_023979266.1	ASAP_RS15280	2355425 - 2356429	[+]	1004	hypothetical protein
							WP_023979609.1	ASAP_RS15275	2356429 - 2356737	[+]	308	hypothetical protein
							WP_031241372.1	ASAP_RS15270	2357101 - 2358816	[+]	1715	hypothetical protein
							WP_051395944.1	ASAP_RS15265	2359287 - 2359835	[+]	548	hypothetical protein
							WP_023979605.1	ASAP_RS15720	2359877 - 2360164	[+]	287	hypothetical protein
							WP_023979604.1	ASAP_RS15250	2360854 - 2361267	[-]	413	RNA polymerase-binding protein DksA
							WP_023979603.1	ASAP_RS15245	2361723 - 2362382	[-]	659	glutathione S-transferase
	X	48.196	3321567 - 3369763				WP_023978889.1	ASAP_RS00245	3321567 - 3322478	[+]	911	alpha/beta hydrolase
							WP_023978890.1	ASAP_RS00240	3322904 - 3323680	[+]	776	integrase
							WP_035439973.1	ASAP_RS00235	3323724 - 3324011	[+]	287	type II toxin-antitoxin system prevent-host-death family antitoxin
							WP_023978892.1	ASAP_RS00230	3324008 - 3324394	[+]	386	PIN domain nuclease
							WP_023978893.1	ASAP_RS00225	3324549 - 3325703	[-]	1154	epoxide hydrolase
							WP_023978894.1	ASAP_RS00220	3325725 - 3326615	[-]	890	NmrA family protein
							WP_023978895.1	ASAP_RS00215	3326688 - 3327362	[+]	674	TetR/AcrR family transcriptional regulator
							WP_081866650.1	ASAP_RS00210	3328045 - 3329706	[-]	1661	hypothetical protein
							WP_051395891.1	ASAP_RS00205	3329633 - 3331840	[-]	2207	TonB-dependent receptor
							WP_031240906.1	ASAP_RS00200	3332250 - 3333062	[+]	812	nickel permease
							WP_035444023.1	ASAP_RS03975	3334493 - 3335167	[+]	674	ParA family protein
							WP_023977777.1	ASAP_RS03980	3335347 - 3335526	[+]	179	hypothetical protein
							WP_035444024.1	ASAP_RS03985	3336722 - 3341785	[+]	5063	lactate dehydrogenase
							WP_023977774.1	ASAP_RS03990	3341973 - 3342359	[+]	386	hypothetical protein
							WP_023977773.1	ASAP_RS03995	3342372 - 3343010	[+]	638	hypothetical protein
							WP_023977772.1	ASAP_RS04000	3343010 - 3343312	[+]	302	hypothetical protein
							WP_023977771.1	ASAP_RS04005	3343498 - 3343884	[+]	386	DUF1738 domain-containing protein
							WP_081866731.1	ASAP_RS04010	3344600 - 3346414	[+]	1814	RNA-dependent DNA polymerase
							WP_023977768.1	ASAP_RS04015	3346507 - 3346977	[+]	470	hypothetical protein
							WP_023977767.1	ASAP_RS04020	3347030 - 3347446	[+]	416	hypothetical protein
							WP_081866730.1	ASAP_RS04025	3347431 - 3347955	[+]	524	hypothetical protein
							WP_023977765.1	ASAP_RS04030	3348194 - 3349882	[+]	1688	DNA methyltransferase
							WP_023977764.1	ASAP_RS04035	3350122 - 3350613	[+]	491	hypothetical protein
							WP_081866732.1	ASAP_RS04040	3350679 - 3352595	[+]	1916	hypothetical protein
							WP_023977761.1	ASAP_RS04045	3352827 - 3353411	[+]	584	hypothetical protein
							WP_023977760.1	ASAP_RS04050	3353411 - 3353716	[+]	305	hypothetical protein
							WP_023977759.1	ASAP_RS04055	3354036 - 3354509	[+]	473	single-stranded DNA-binding protein
							WP_023977758.1	ASAP_RS04060	3354684 - 3355067	[+]	383	hypothetical protein
							WP_023977757.1	ASAP_RS04065	3355077 - 3355583	[+]	506	DUF3085 domain-containing protein
							WP_023977756.1	ASAP_RS04070	3355726 - 3355974	[+]	248	hypothetical protein
							WP_023977755.1	ASAP_RS04075	3356325 - 3356552	[+]	227	hypothetical protein
							WP_051757634.1	ASAP_RS04080	3356565 - 3357245	[+]	680	hypothetical protein
							WP_023977753.1	ASAP_RS04085	3357304 - 3357930	[+]	626	hypothetical protein
							WP_035444026.1	ASAP_RS04090	3357979 - 3358341	[+]	362	hypothetical protein
							WP_023977751.1	ASAP_RS04095	3358338 - 3358628	[+]	290	hypothetical protein
							WP_023977750.1	ASAP_RS04100	3358634 - 3359089	[+]	455	hypothetical protein
							WP_023977748.1	ASAP_RS04105	3359692 - 3359874	[+]	182	hypothetical protein
							WP_023977747.1	ASAP_RS04110	3360102 - 3360581	[-]	479	hypothetical protein
							WP_023977746.1	ASAP_RS04115	3360644 - 3361507	[+]	863	DNA/RNA non-specific endonuclease
							WP_031240089.1	ASAP_RS04120	3361508 - 3361810	[-]	302	WGR domain-containing protein
							WP_023977744.1	ASAP_RS04125	3361901 - 3362440	[+]	539	hypothetical protein
							WP_023977743.1	ASAP_RS04130	3362533 - 3363195	[+]	662	hypothetical protein
								ASAP_RS04135	3363546 - 3364040	[+]	494	hypothetical protein
							WP_023977707.1	ASAP_RS13910	3365199 - 3365720	[-]	521	hypothetical protein
							WP_023977706.1	ASAP_RS13915	3365746 - 3366867	[-]	1121	hypothetical protein
							WP_035444500.1	ASAP_RS13920	3366870 - 3368552	[-]	1682	hypothetical protein
							WP_023977703.1	ASAP_RS13925	3368549 - 3369763	[-]	1214	hypothetical protein
							WP_023977702.1	ASAP_RS13930	3369760 - 3370080	[-]	320	hypothetical protein
Strain	Island identifier	Length	position	predicted by at least one method	SIGI-HMM	IslandPath-DIMOB	Gene name	Locus	position	strand	size (bp)	Product
Asaia bogorensis W12	I	5.472	4511-9983						4044-4514	[+]	470	hypothetical protein
									4511-5104	[+]	593	hypothetical protein
									5104-5298	[+]	194	hypothetical protein
									5291-6823	[+]	1532	Replicative DNA helicase (EC 3.6.1.-)
									6796-7128	[+]	332	Putative phage protein
									7085-7258	[-]	173	hypothetical protein
									8313-8780	[+]	467	Phage portal protein
									8749-9072	[+]	323	Phage portal protein
									9065-9673	[+]	608	COG3740: Phage head maturation protease
									9705-9983	[-]	278	hypothetical protein
	II	11.194	650237-661431						649425-650240	[-]	815	Aminodeoxychorismate lyase (EC 4.1.3.38)
									650237-651514	[-]	1277	Para-aminobenzoate synthase, aminase component (EC 2.6.1.85)
									651639-652103	[-]	464	FIG01224389: hypothetical protein
									652170-655139	[-]	2969	Mobile element protein
									655654-656220	[+]	566	Mobile element protein
									656240-657199	[+]	959	Cobalt-zinc-cadmium resistance protein CzcD
									657274-657735	[-]	461	hypothetical protein
									657946-658206	[-]	260	hypothetical protein
									659647-660132	[-]	485	hypothetical protein
									660262-660816	[-]	554	hypothetical protein
									660877-661431	[-]	554	hypothetical protein
	III	4.05	652170-656220						652170-655139	[-]	2969	Mobile element protein
									655654-656220	[+]	566	Mobile element protein
	IV	14.967	1356891-1371858						1356891-1357436	[+]	545	Transcriptional regulator, TetR family
									1359579-1359869	[-]	290	hypothetical protein
									1361369-1361812	[-]	443	Putative phage protein
									1362107-1363957	[-]	1850	DNA primase (EC 2.7.7.-), phage related
									1363944-1364969	[-]	1025	Bll0064 protein
									1364971-1365141	[-]	170	hypothetical protein
									1365141-1365470	[-]	329	hypothetical protein
									1365474-1365788	[-]	314	hypothetical protein
									1365792-1366754	[+]	962	hypothetical protein
									1367117-1367380	[+]	263	hypothetical protein
									1367506-1367823	[+]	317	hypothetical protein
									1367820-1368071	[+]	251	hypothetical protein
									1368068-1368286	[+]	218	hypothetical protein
									1368283-1368783	[+]	500	hypothetical protein
									1369130-1370080	[+]	950	Phage related integrase
									1370389-1371858	[+]	1469	Type I secretion outer membrane protein, TolC precursor
	V	32.32	1652666-1684986						1652666-1653376	[-]	710	3-oxoacyl-[acyl-carrier protein] reductase (EC 1.1.1.100)
									1653498-1654076	[-]	578	Macrophage infectivity potentiator-related protein
									1654804-1655679	[-]	875	Transcriptional regulator, LysR family
									1655798-1655959	[+]	161	hypothetical protein
									1655952-1656587	[+]	635	Glutathione S-transferase (EC 2.5.1.18)
									1656618-1657721	[+]	1103	NADH:flavin oxidoreductases, Old Yellow Enzyme family
									1657834-1658508	[+]	674	Peroxiredoxin
									1658660-1658797	[-]	137	hypothetical protein
									1658774-1658992	[+]	218	hypothetical protein
									1659143-1659892	[+]	749	3-oxoacyl-[acyl-carrier protein] reductase (EC 1.1.1.100)
									1659999-1660715	[+]	716	Glutathione S-transferase (EC 2.5.1.18)
									1660712-1661596	[+]	884	Glutathione S-transferase (EC 2.5.1.18)
									1661645-1662286	[-]	641	EXTRACYTOPLASMIC FUNCTION ALTERNATIVE SIGMA FACTOR
									1662276-1662779	[-]	503	RNA polymerase sigma-70 factor, ECF subfamily
									1662837-1663628	[-]	791	Peptide methionine sulfoxide reductase MsrA (EC 1.8.4.11)
									1663637-1664098	[-]	461	Peptide methionine sulfoxide reductase MsrB (EC 1.8.4.12)
									1664261-1664884	[+]	623	Thiosulfate reductase cytochrome B subunit (membrane anchoring protein)
									1664881-1665630	[+]	749	COG2041: Sulfite oxidase and related enzymes
									1665738-1666091	[+]	353	hypothetical protein
									1666260-1666385	[-]	125	hypothetical protein
									1667240-1667383	[-]	143	hypothetical protein
									1667459-1667635	[-]	176	hypothetical protein
									1667702-1668094	[+]	392	HSCARG protein
									1668639-1669073	[-]	434	Hypothetical protein YaeJ with similarity to translation release factor
									1669524-1670444	[-]	920	Transcriptional regulator
									1670550-1670705	[+]	155	hypothetical protein
									1670734-1671570	[+]	836	NAD(P)H oxidoreductase YRKL (EC 1.6.99.-) @ Putative NADPH-quinone reductase (modulator of drug acti
									1671784-1671978	[+]	194	hypothetical protein
									1671980-1672138	[-]	158	hypothetical protein
									1672214-1672978	[+]	764	bll2187; hypothetical protein
									1672975-1675584	[+]	2609	DEAD/DEAH box helicase domain protein
									1676350-1676982	[-]	632	DNA invertase
									1677258-1678103	[+]	845	hypothetical protein
									1678114-1678974	[+]	860	hypothetical protein
									1679001-1679600	[-]	599	DNA-invertase
									1679914-1680222	[+]	308	hypothetical protein
									1680488-1680979	[+]	491	hypothetical protein
									1681007-1682968	[+]	1961	hypothetical protein
									1682997-1683320	[-]	323	hypothetical protein
									1683625-1684389	[-]	764	Integrase
									1684813-1684986	[-]	173	hypothetical protein
	VI	13.841	1838598-1852439						1838598-1838864	[-]	266	hypothetical protein
									1839415-1839600	[+]	185	hypothetical protein
									1839567-1840157	[-]	590	DNA polymerase III alpha subunit (EC 2.7.7.7)
									1840154-1840939	[-]	785	Recombinational DNA repair protein RecT (prophage associated)
									1840936-1841871	[-]	935	Protein gp47, recombination-related [Bacteriophage A118]
									1841868-1842080	[-]	212	hypothetical protein
									1842227-1842403	[-]	176	hypothetical protein
									1842400-1842633	[-]	233	hypothetical protein
									1842633-1842911	[-]	278	hypothetical protein
									1842992-1843180	[-]	188	hypothetical protein
									1843180-1843389	[-]	209	hypothetical protein
									1843524-1843889	[-]	365	hypothetical protein
									1844932-1845210	[-]	278	hypothetical protein
									1845244-1845831	[+]	587	hypothetical protein
									1845837-1846052	[-]	215	hypothetical protein
									1846439-1846627	[+]	188	hypothetical protein
									1846624-1846842	[+]	218	hypothetical protein
									1846883-1847113	[+]	230	hypothetical protein
									1847722-1848144	[+]	422	hypothetical protein
									1848198-1849085	[+]	887	hypothetical protein
									1849082-1849813	[+]	731	hypothetical protein
									1849810-1850058	[+]	248	hypothetical protein
									1850283-1850468	[+]	185	hypothetical protein
									1850480-1850623	[+]	143	hypothetical protein
									1850713-1850880	[+]	167	hypothetical protein
									1851055-1851603	[+]	548	hypothetical protein
									1851703-1852017	[+]	314	hypothetical protein
									1852116-1852439	[+]	323	Phage terminase, small subunit
									1852420-1853646	[+]	1226	Phage terminase, large subunit
	VII	72.041	1885243-1957284						1885243-1885830	[+]	587	hypothetical protein
									1885836-1885964	[-]	128	hypothetical protein
									1886166-1886495	[+]	329	hypothetical protein
									1886605-1886823	[+]	218	hypothetical protein
									1886816-1887088	[+]	272	hypothetical protein
									1887082-1887291	[+]	209	hypothetical protein
									1887462-1887701	[+]	239	hypothetical protein
									1888319-1888567	[+]	248	hypothetical protein
									1888564-1889403	[+]	839	hypothetical protein
									1891072-1891233	[+]	161	hypothetical protein
									1892245-1892727	[+]	482	hypothetical protein
									1893179-1893640	[+]	461	hypothetical protein
									1893644-1894951	[+]	1307	Gene Transfer Agent terminase protein
									1894961-1896451	[+]	1490	Phage portal protein
									1896486-1897064	[+]	578	Phage capsid and scaffold
									1897153-1898511	[+]	1358	Putative phage protein
									1898511-1898738	[+]	227	hypothetical protein
									1898795-1899145	[+]	350	Putative phage protein
									1899154-1899549	[+]	395	hypothetical protein
									1899555-1900256	[+]	701	Putative phage protein
									1900258-1901148	[+]	890	Putative phage protein
									1901213-1901488	[+]	275	hypothetical protein
									1901492-1903018	[+]	1526	Phage tail sheath protein
									1903018-1903446	[+]	428	Putative phage protein
									1903443-1903781	[+]	338	hypothetical protein
									1903790-1903921	[+]	131	hypothetical protein
									1903914-1904399	[+]	485	elements of external origin; phage-related functions and prophages
									1904421-1904600	[-]	179	hypothetical protein
									1904737-1906017	[+]	1280	hypothetical protein
									1906202-1907419	[+]	1217	hypothetical protein
									1908484-1908753	[+]	269	hypothetical protein
									1908750-1909613	[+]	863	Phage antirepressor protein #of cryptic prophage CP-933M
									1909841-1911334	[-]	1493	outer membrane protein
									1911711-1911995	[-]	284	hypothetical protein
									1912066-1914210	[+]	2144	Probable phage-related tail transmembrane protein
									1915052-1915384	[-]	332	hicB
									1915381-1915635	[-]	254	HicA-related protein
									1917819-1918094	[+]	275	hypothetical protein
									1918618-1919538	[+]	920	Putative phage protein
									1919550-1919756	[+]	206	hypothetical protein
									1919753-1920925	[+]	1172	Putative phage protein
									1920918-1921577	[+]	659	Phage-related baseplate assembly protein
									1921574-1921936	[+]	362	Putative phage tail protein
									1922034-1923158	[+]	1124	Phage baseplate
									1923277-1923780	[+]	503	hypothetical protein
									1926278-1926589	[+]	311	hypothetical protein
									1926586-1927077	[+]	491	putative lysozyme from bacteriophage( EC:3.2.1.17 )
									1927074-1927304	[+]	230	hypothetical protein
									1927362-1927652	[+]	290	hypothetical protein
									1927649-1927882	[+]	233	hypothetical protein
									1927879-1928085	[+]	206	hypothetical protein
									1928419-1928742	[-]	323	hypothetical protein
									1929353-1929466	[-]	113	hypothetical protein
									1929927-1931075	[+]	1148	Shufflon-specific DNA recombinase
									1933352-1933468	[+]	116	Mobile element protein
									1933465-1933629	[+]	164	Mobile element protein
									1933734-1933874	[+]	140	Mobile element protein
									1933966-1934124	[+]	158	Mobile element protein
									1934183-1935661	[-]	1478	hypothetical protein
									1935919-1936236	[-]	317	HigA protein (antitoxin to HigB)
									1936238-1936528	[-]	290	HigB toxin protein
									1937519-1938835	[-]	1316	Coenzyme F420-dependent N5,N10-methylene tetrahydromethanopterin reductase and related flavin-depend
									1939736-1940599	[+]	863	QbdB
									1940633-1941679	[+]	1046	Aldoxime dehydratase
									1941676-1943199	[+]	1523	Amidase clustered with urea ABC transporter and nitrile hydratase functions
									1943284-1943898	[+]	614	Cobalt-containing nitrile hydratase subunit alpha (EC 4.2.1.84)
									1943895-1944200	[+]	305	Cobalt-containing nitrile hydratase subunit beta (EC 4.2.1.84)
									1944380-1944550	[+]	170	hypothetical protein
									1945090-1946115	[+]	1025	Transcriptional regulator, AraC family
									1947323-1947877	[+]	554	NAD(P)H oxidoreductase YRKL (EC 1.6.99.-) @ Putative NADPH-quinone reductase (modulator of drug acti
									1948683-1949330	[+]	647	FIG00553873: hypothetical protein
									1949367-1950098	[+]	731	3-oxoacyl-[acyl-carrier protein] reductase (EC 1.1.1.100)
									1950618-1950800	[+]	182	hypothetical protein
									1950787-1951653	[-]	866	putative metal-dependent membrane protease
									1951694-1952176	[-]	482	Organic hydroperoxide resistance transcriptional regulator
									1952328-1953350	[+]	1022	Lipase
									1953432-1954430	[-]	998	Transcriptional regulator containing an amidase domain and an AraC-type DNA-binding HTH domain
									1954495-1955301	[+]	806	Short-chain dehydrogenases of various substrate specificities
									1955333-1956097	[+]	764	Short-chain dehydrodenase (gene dltE)
									1956153-1956281	[-]	128	hypothetical protein
									1956278-1956397	[-]	119	hypothetical protein
									1956457-1957284	[+]	827	Hydrolase, alpha/beta fold family functionally coupled to Phosphoribulokinase
	VIII	7.516	1943284-1950800						1943284-1943898	[+]	614	Cobalt-containing nitrile hydratase subunit alpha (EC 4.2.1.84)
									1943895-1944200	[+]	305	Cobalt-containing nitrile hydratase subunit beta (EC 4.2.1.84)
									1944380-1944550	[+]	170	hypothetical protein
									1945090-1946115	[+]	1025	Transcriptional regulator, AraC family
									1947323-1947877	[+]	554	NAD(P)H oxidoreductase YRKL (EC 1.6.99.-) @ Putative NADPH-quinone reductase (modulator of drug acti
									1948683-1949330	[+]	647	FIG00553873: hypothetical protein
									1949367-1950098	[+]	731	3-oxoacyl-[acyl-carrier protein] reductase (EC 1.1.1.100)
									1950618-1950800	[+]	182	hypothetical protein
									1950787-1951653	[-]	866	putative metal-dependent membrane protease
	IX	45.508	2332697-2378205						2332697-2333260	[+]	563	hypothetical protein
									2333446-2334546	[-]	1100	Integrase
									2334647-2334778	[-]	131	hypothetical protein
									2335083-2335877	[-]	794	Phage antirepressor protein
									2337920-2338042	[-]	122	hypothetical protein
									2341687-2343294	[+]	1607	hypothetical protein
									2343917-2345290	[+]	1373	Ser-Asp rich fibrinogen-binding, bone sialoprotein-binding protein
									2345296-2347167	[+]	1871	hypothetical protein
									2347167-2349113	[+]	1946	hypothetical protein
									2349170-2349517	[+]	347	hypothetical protein
									2350001-2350270	[+]	269	hypothetical protein
									2350246-2351841	[+]	1595	Phage protein
									2351843-2353891	[+]	2048	Phage portal protein
									2353921-2354172	[+]	251	hypothetical protein
									2354196-2355122	[+]	926	hypothetical protein
									2355285-2356076	[+]	791	hypothetical protein
									2356292-2356438	[+]	146	hypothetical protein
									2357059-2357355	[+]	296	hypothetical protein
									2357330-2358631	[+]	1301	hypothetical protein
									2359073-2359228	[+]	155	hypothetical protein
									2359228-2359425	[+]	197	hypothetical protein
									2359470-2359667	[+]	197	hypothetical protein
									2359667-2359846	[+]	179	hypothetical protein
									2359846-2360295	[+]	449	Phage lysin (EC 3.2.1.17) # Phage lysozyme or muramidase (EC 3.2.1.17)
									2360641-2360892	[-]	251	Phage protein
									2361177-2361350	[+]	173	hypothetical protein
									2361414-2362016	[-]	602	Phage exonuclease
									2363674-2363892	[-]	218	hypothetical protein
									2364105-2365979	[-]	1874	T7-like phage DNA Polymerase (EC 2.7.7.7)
									2366319-2366858	[-]	539	hypothetical protein
									2366988-2367131	[+]	143	hypothetical protein
									2367142-2368770	[-]	1628	T7-like phage primase/helicase protein
									2369288-2369404	[-]	116	hypothetical protein
									2369496-2369717	[-]	221	hypothetical protein
									2370135-2370350	[-]	215	hypothetical protein
									2370846-2371055	[-]	209	hypothetical protein
									2371294-2371995	[-]	701	T7-like phage ssDNA-binding protein
									2372071-2372184	[-]	113	hypothetical protein
									2372268-2372387	[-]	119	hypothetical protein
									2373563-2373706	[+]	143	hypothetical protein
									2373975-2375726	[-]	1751	DNA-directed RNA polymerase (EC 2.7.7.6)
									2377018-2378205	[+]	1187	O-acetylhomoserine sulfhydrylase (EC 2.5.1.49) / O-succinylhomoserine sulfhydrylase (EC 2.5.1.48)
	X	21.583	2762266-2783849						2762266-2763375	[+]	1109	Putrescine transport ATP-binding protein PotA (TC 3.A.1.11.1)
									2763438-2764484	[+]	1046	ABC transporter substrate-binding protein
									2764493-2764897	[+]	404	hypothetical protein
									2764890-2765384	[+]	494	conserved protein of unknown function; putative YcgN protein
									2765384-2766055	[+]	671	Putative predicted metal-dependent hydrolase
									2766306-2767895	[+]	1589	Integrase
									2768096-2769466	[+]	1370	hypothetical protein
									2770164-2770466	[+]	302	hypothetical protein
									2770463-2772355	[+]	1892	hypothetical protein
									2772400-2773260	[-]	860	hypothetical protein
									2773257-2773649	[-]	392	hypothetical protein
									2773722-2774354	[-]	632	hypothetical protein
									2774554-2775114	[+]	560	DNA-invertase
									2775514-2776617	[-]	1103	hypothetical protein
									2777146-2779047	[-]	1901	Chromosome partition protein smc
									2779583-2780929	[-]	1346	serine active site containing 1
									2781792-2783270	[+]	1478	Integrase
									2783527-2783667	[+]	140	Mobile element protein
									2783694-2783849	[+]	155	Mobile element protein
	XI	4.29	2803749-2808039						2803749-2804087	[+]	338	hypothetical protein
									2806684-2808039	[-]	1355	hypothetical protein
	XII	66.879	2868703-2935582						2868703-2868843	[+]	140	hypothetical protein
									2868817-2869605	[-]	788	Flagellar basal-body rod protein FlgG
									2869900-2871306	[-]	1406	FOG: TPR repeat
									2871306-2872391	[-]	1085	Flagellar hook-associated protein FlgL
									2872410-2873912	[-]	1502	Flagellar hook-associated protein FlgK
									2874163-2875482	[-]	1319	Methyl-accepting chemotaxis protein I (serine chemoreceptor protein)
									2875984-2877702	[+]	1718	Flagellar hook protein FlgE
									2877915-2878433	[+]	518	Flagellar biosynthesis protein FliL
									2878483-2879622	[+]	1139	Flagellar motor switch protein FliM
									2879674-2880276	[+]	602	hypothetical protein
									2880872-2881279	[-]	407	hypothetical protein
									2881276-2881602	[-]	326	Flagellar protein FlgJ [peptidoglycan hydrolase] (EC 3.2.1.-)
									2881613-2882755	[-]	1142	Flagellar P-ring protein FlgI
									2883139-2883336	[-]	197	hypothetical protein
									2883962-2885551	[-]	1589	FIG00687673: hypothetical protein
									2885761-2887956	[+]	2195	Flagellar biosynthesis protein FlhA
									2888228-2889805	[+]	1577	Methyl-accepting chemotaxis protein
									2889855-2891606	[+]	1751	Flagellar basal-body rod protein flgF
									2891603-2893039	[+]	1436	Flagellum-specific ATP synthase FliI
									2893036-2893470	[+]	434	hypothetical protein
									2893584-2894342	[+]	758	FIG00440799: hypothetical protein
									2894361-2895422	[+]	1061	Flagellar motor rotation protein MotB
									2895527-2896399	[+]	872	Flagellar motor rotation protein MotA
									2896434-2898359	[+]	1925	Predicted cell-wall-anchored protein SasA (LPXTG motif)
									2898403-2899173	[+]	770	Flagellar basal-body rod modification protein FlgD
									2899258-2900061	[-]	803	probable two-component response regulator
									2900672-2900791	[+]	119	hypothetical protein
									2900833-2903460	[+]	2627	hypothetical protein
									2903638-2904015	[+]	377	Flagellar basal-body rod protein FlgB
									2904038-2904445	[+]	407	Flagellar basal-body rod protein FlgC
									2904521-2905264	[+]	743	Flagellar basal-body rod protein FlgF
									2905591-2905710	[+]	119	hypothetical protein
									2905891-2907564	[+]	1673	Flagellar M-ring protein FliF
									2907561-2908610	[+]	1049	Flagellar motor switch protein FliG
									2909357-2909716	[+]	359	Flagellar motor switch protein FliN
									2910101-2910940	[+]	839	Flagellar biosynthesis protein FliP
									2911463-2911603	[-]	140	hypothetical protein
									2911665-2913629	[+]	1964	Methyl-accepting chemotaxis protein
									2914076-2915641	[+]	1565	Methyl-accepting chemotaxis protein I (serine chemoreceptor protein)
									2915641-2915931	[+]	290	hypothetical protein
									2916120-2916311	[+]	191	Chemotaxis regulator - transmits chemoreceptor signals to flagelllar motor components CheY
									2916339-2918621	[+]	2282	Signal transduction histidine kinase CheA (EC 2.7.3.-)
									2918660-2919130	[+]	470	Positive regulator of CheA protein activity (CheW)
									2919127-2919969	[+]	842	Chemotaxis protein methyltransferase CheR (EC 2.1.1.80)
									2919972-2921012	[+]	1040	Chemotaxis response regulator protein-glutamate methylesterase CheB (EC 3.1.1.61)
									2921091-2921480	[+]	389	Chemotaxis protein CheY
									2921492-2922040	[+]	548	Chemotaxis protein CheD
									2922156-2922500	[+]	344	hypothetical protein
									2922544-2922675	[-]	131	hypothetical protein
									2923045-2923659	[-]	614	Flagellar protein flbB
									2925867-2926739	[+]	872	Flagellin protein FlaA
									2926809-2927195	[-]	386	hypothetical protein
									2927759-2927977	[+]	218	Flagellar hook-basal body complex protein FliE
									2927990-2928265	[+]	275	Flagellar biosynthesis protein FliQ
									2928524-2929090	[+]	566	Flagellar biosynthesis protein FliR
									2929126-2930199	[+]	1073	Flagellar biosynthesis protein FlhB
									2930226-2930372	[-]	146	salicylate esterase
									2934666-2934797	[+]	131	hypothetical protein
									2934888-2935193	[+]	305	Mobile element protein
									2935280-2935429	[-]	149	hypothetical protein
									2935415-2935582	[+]	167	Mobile element protein
	XIII	8.165	3207990-3216155						3207990-3208724	[+]	734	Gluconate 2-dehydrogenase (EC 1.1.99.3), membrane-bound, gamma subunit
									3208751-3210529	[+]	1778	Gluconate 2-dehydrogenase (EC 1.1.99.3), membrane-bound, flavoprotein
									3210526-3211842	[+]	1316	Putative diheme cytochrome c-553
									3211857-3213113	[-]	1256	hypothetical protein
									3213113-3213598	[-]	485	hypothetical protein
									3213772-3215007	[-]	1235	hypothetical protein
									3215007-3216155	[-]	1148	Phage baseplate
	XIV	9.239	3270923-3280162						3270923-3271069	[-]	146	hypothetical protein
									3271153-3271383	[-]	230	hypothetical protein
									3271380-3272945	[-]	1565	Phage terminase, large subunit
									3272942-3273481	[-]	539	Mu-like prophage FluMu protein GP27
									3273593-3273904	[-]	311	hypothetical protein
									3273901-3274221	[-]	320	hypothetical protein
									3274237-3274611	[-]	374	hypothetical protein
									3274697-3275254	[-]	557	Secretion activator protein
									3275474-3275863	[-]	389	hypothetical protein
									3275863-3276117	[-]	254	hypothetical protein
									3276114-3276251	[-]	137	hypothetical protein
									3276455-3276931	[-]	476	hypothetical protein
									3276928-3277158	[-]	230	hypothetical protein
									3277256-3277879	[-]	623	hypothetical protein
									3277896-3278078	[-]	182	hypothetical protein
									3278195-3278473	[-]	278	hypothetical protein
									3278470-3278706	[-]	236	hypothetical protein
									3278735-3279034	[-]	299	hypothetical protein
									3279031-3279768	[-]	737	hypothetical protein
									3279765-3279965	[-]	200	hypothetical protein
									3279962-3280162	[-]	200	hypothetical protein
									3280159-3281145	[-]	986	DNA transposition protein
	XV	14.549	3902879-3917428						3902879-3903097	[+]	218	hypothetical protein
									3903102-3903341	[-]	239	hypothetical protein
									3903382-3903873	[-]	491	Phage related lysozyme
									3903870-3904019	[-]	149	hypothetical protein
									3904006-3904281	[-]	275	hypothetical protein
									3904274-3904633	[-]	359	hypothetical protein
									3904664-3905389	[-]	725	hypothetical protein
									3907026-3907841	[-]	815	hypothetical protein
									3908890-3909015	[-]	125	hypothetical protein
									3909146-3910330	[-]	1184	hypothetical protein
									3911838-3912002	[-]	164	DNA-binding heavy metal response regulator
									3913053-3913316	[+]	263	Transketolase (EC 2.2.1.1)
									3913474-3916341	[+]	2867	Transaldolase (EC 2.2.1.2) / Glucose-6-phosphate isomerase (EC 5.3.1.9)
									3916433-3917428	[+]	995	6-phosphogluconate dehydrogenase, decarboxylating (EC 1.1.1.44)
	XVI	20.256	3943385-3963641						3943385-3944812	[+]	1427	Probable tonB-dependent receptor yncD precursor
									3946122-3946832	[+]	710	hypothetical protein
									3947008-3947127	[+]	119	hypothetical protein
									3948264-3949481	[-]	1217	Na(+)/H(+) antiporter
									3951861-3953468	[+]	1607	Phage protein
									3956019-3956189	[-]	170	protein of unknown function DUF1328
									3956188-3956301	[+]	113	hypothetical protein
									3956298-3956501	[-]	203	hypothetical protein
									3959506-3959631	[+]	125	hypothetical protein
									3961178-3961408	[+]	230	hypothetical protein
									3961571-3962362	[+]	791	Phage capsid and scaffold
									3962578-3962724	[+]	146	hypothetical protein
									3963345-3963641	[+]	296	hypothetical protein
	XVII	13.426	4125216-4138642						4125216-4125338	[-]	122	hypothetical protein
									4129004-4130518	[-]	1514	hypothetical protein
									4132282-4132824	[+]	542	Mobile element protein
									4132802-4133182	[+]	380	Mobile element protein
									4133308-4134840	[-]	1532	hypothetical protein
									4136577-4137329	[-]	752	Ornithine carbamoyltransferase (EC 2.1.3.3)
									4138409-4138642	[+]	233	Integral membrane protein TerC family
